# Supplementary material for: Integer linear programming for contrasting state interventions in Boolean networks
Source: PeerJ. 2026 Mar 6;14:e20676. doi: 10.7717/peerj.20676 (PMC12970315; doi:10.7717/peerj.20676)
Supplement: Supplemental Information 2 [file peerj-14-20676-s002.zip]

Archive with 2 entries (2 files):
- PeerJ_durations.ipynb
- PeerJ_main.ipynb
