# Supplementary material for: Integer linear programming for contrasting state interventions in Boolean networks
Source: PeerJ. 2026 Mar 6;14:e20676. doi: 10.7717/peerj.20676 (PMC12970315; doi:10.7717/peerj.20676)
Supplement: Supplemental Information 2 [file peerj-14-20676-s002.zip › PeerJ_durations.ipynb]

# %% [code]
# 1) Install into the Colab environment
!pip install --upgrade --force-reinstall docplex cplex

# 2) Restart the runtime (after this cell finishes, go to Runtime → Restart runtime)


# %% [code]
import sys, site
# (sometimes Colab still doesn’t auto‑add user‑site—this forces it)
site.addsitedir(site.USER_SITE)

# 3) Now these imports should work:
import cplex
from docplex.mp.model import Model
import docplex

# 4) If you want to preserve your old alias:
cpx = Model

# Quick test:
print("cplex version:", cplex.__version__)
print("docplex version:", docplex.__version__)


# %% [code]
'''
#_______________________________________________________________________________ second circuit
import collections
import numpy as np
import pandas as pd
from itertools import chain
from collections import Counter
import sys
import docplex.mp.model as cpx
import time
opt_model2 = cpx.Model(name="MIP Model2")

c2_1 = opt_model2.binary_var(name='c2_1')
c2_2 = opt_model2.binary_var(name='c2_2')
c2_3 = opt_model2.binary_var(name='c2_3')
c2_4 = opt_model2.binary_var(name='c2_4')
c2_5 = opt_model2.binary_var(name='c2_5')
c2_6 = opt_model2.binary_var(name='c2_6')
c2_7 = opt_model2.binary_var(name='c2_7')
c2_8 = opt_model2.binary_var(name='c2_8')
c2_9 = opt_model2.binary_var(name='c2_9')
c2_10 = opt_model2.binary_var(name='c2_10')
r2_1 = opt_model2.binary_var(name='r2_1')
r2_2 = opt_model2.binary_var(name='r2_2')
r2_3 = opt_model2.binary_var(name='r2_3')
r2_4 = opt_model2.binary_var(name='r2_4')

opt_model2.add_constraint( r2_1 <= c2_4)
opt_model2.add_constraint( r2_1 <= c2_5)
opt_model2.add_constraint( r2_1 <= c2_6)
opt_model2.add_constraint( c2_5 <= r2_4)
opt_model2.add_constraint( r2_3 <= c2_10)
opt_model2.add_constraint( r2_2 <= c2_8)
opt_model2.add_constraint( r2_2 <= c2_9)
opt_model2.add_constraint( r2_3 <= c2_9)
opt_model2.add_constraint( r2_4 <= c2_9)

opt_model2.add_constraint( c2_3 + c2_4 - r2_2 <= 1)
opt_model2.add_constraint( r2_2 <= c2_3)
opt_model2.add_constraint( r2_2 <= c2_4)

opt_model2.add_constraint( c2_1 + c2_2 - r2_1 <= 1)
opt_model2.add_constraint( r2_1 <= c2_1)
opt_model2.add_constraint( r2_1 <= c2_2)

opt_model2.add_constraint( c2_6 + c2_7 - r2_3 <= 1)
opt_model2.add_constraint( r2_3 <= c2_6)
opt_model2.add_constraint( r2_3 <= c2_7)


opt_model1 = cpx.Model(name="MIP Model1")

c1_1 = opt_model1.binary_var(name='c1_1')
c1_2 = opt_model1.binary_var(name='c1_2')
c1_3 = opt_model1.binary_var(name='c1_3')
c1_4 = opt_model1.binary_var(name='c1_4')
c1_5 = opt_model1.binary_var(name='c1_5')
c1_6 = opt_model1.binary_var(name='c1_6')
c1_7 = opt_model1.binary_var(name='c1_7')
c1_8 = opt_model1.binary_var(name='c1_8')
c1_9 = opt_model1.binary_var(name='c1_9')
r1_1 = opt_model1.binary_var(name='r1_1')
r1_2 = opt_model1.binary_var(name='r1_2')
r1_3 = opt_model1.binary_var(name='r1_3')

opt_model1.add_constraint( r1_1 <= c1_4)
opt_model1.add_constraint( r1_1 <= c1_5)
opt_model1.add_constraint( r1_1 <= c1_6)
opt_model1.add_constraint( r1_3 <= c1_2)
opt_model1.add_constraint( r1_2 <= c1_8)
opt_model1.add_constraint( r1_3 <= c1_9)
opt_model1.add_constraint( r1_2 <= c1_9)

opt_model1.add_constraint( c1_3 + c1_4 - r1_2 <= 1)
opt_model1.add_constraint(r1_2 <= c1_3)
opt_model1.add_constraint(r1_2 <= c1_4)

opt_model1.add_constraint( c1_1 + c1_2 - r1_1 <= 1)
opt_model1.add_constraint(r1_1 <= c1_1)
opt_model1.add_constraint(r1_1 <= c1_2)

opt_model1.add_constraint( c1_6 + c1_7 - r1_3 <= 1)
opt_model1.add_constraint(r1_3 <= c1_6)
opt_model1.add_constraint(r1_3 <= c1_7)


#_______________________________________________________________________________

cnt_var = np.array(["c2_1", "c2_2", "c2_3", "c2_4", "c2_5", "c2_6", "c2_7", "c2_8",
                "c2_9", "r2_1", "r2_2", "r2_3", "c2_10", "r2_4"])

cnt_var_new = np.array(["c1_1", "c1_2", "c1_3", "c1_4", "c1_5", "c1_6", "c1_7", "c1_8",
                "c1_9", "r1_1", "r1_2", "r1_3"])


opt_model1.parameters.mip.tolerances.mipgap=0.0000001;
opt_model1.parameters.mip.pool.intensity.set(4)
opt_model1.parameters.mip.pool.absgap.set(1e75)
opt_model1.parameters.mip.pool.relgap.set(1e75)
opt_model1.parameters.mip.limits.populate.set(4000)

opt_model2.parameters.mip.tolerances.mipgap=0.0000001;
opt_model2.parameters.mip.pool.intensity.set(4)
opt_model2.parameters.mip.pool.absgap.set(1e75)
opt_model2.parameters.mip.pool.relgap.set(1e75)
opt_model2.parameters.mip.limits.populate.set(4000)


def x_in_y(query, base):
    try:
        l = len(query)
    except TypeError:
        l = 1
        query = type(base)((query,))

    for i in range(len(base)):
        if base[i:i+l] == query:
            return True
    return False
#______________________________________________________________________________________________________________

ndl2 = opt_model2.add_constraint(c2_9 == 1)


# ── Code 1 timing ───────────────────────────────────────────────────────────────
start = time.perf_counter()

opt_model1.minimize(c1_1 + c1_2 + c1_3 + c1_4 + c1_5 + c1_6 + c1_7 + c1_8 + c1_9 + r1_1 + r1_2 + r1_3)
opt_model2.minimize(c2_1 + c2_2 + c2_3 + c2_4 + c2_5 + c2_6 + c2_7 + c2_8 + c2_9 + c2_10 + r2_1 + r2_2 + r2_3 + r2_4)

opt_model2.solve()
sol2 = opt_model2.solution
obj2 = opt_model2.objective_value

print("Objective values: ", obj2)
opt_model2.print_solution()

sol1 = opt_model2.populate_solution_pool()
numsol_2 = sol1.size
print("The solution pool contains %d solutions." % numsol_2)
meanobjval = sol1.mean_objective_value
print("The mean objective value in the solution pool: %d " % meanobjval)

arr = [j for j in range(sol1.size) if sol1[j].objective_value >= 1]
cmp1 = [[0 for x in range(1)] for y in range(len(arr))]
cmp3_2 = [[0 for x in range(1)] for y in range(len(arr))]

import itertools
for i in range(len(arr)):
    #print(sol1[arr[i]])

    cmp1[i] = [sol1[arr[i]].get_value(c2_1), sol1[arr[i]].get_value(c2_2),
               sol1[arr[i]].get_value(c2_3), sol1[arr[i]].get_value(c2_4),
               sol1[arr[i]].get_value(c2_5), sol1[arr[i]].get_value(c2_6),
               sol1[arr[i]].get_value(c2_7), sol1[arr[i]].get_value(c2_8),
               sol1[arr[i]].get_value(c2_9), sol1[arr[i]].get_value(r2_1),
               sol1[arr[i]].get_value(r2_2), sol1[arr[i]].get_value(r2_3),
               sol1[arr[i]].get_value(c2_10), sol1[arr[i]].get_value(r2_4)]

    cmp3_2.append([j for j, e in enumerate(cmp1[i]) if e != 0])
    cmp3_2 = [x for x in cmp3_2 if x != [0]]
    cmp3_2.sort()
    cmp3_2 = list(cmp3_2 for cmp3_2,_ in itertools.groupby(cmp3_2))
print(Counter(chain.from_iterable(cmp3_2)))

opt_model2.remove_constraint(ndl2)
#  __  __  __  __  __  __  __  __  __  __  __  __  __  __  __  __  __  __  __

ndl1 = opt_model1.add_constraint(c1_9 == 1)

opt_model1.solve()
sol2 = opt_model1.solution
obj2 = opt_model1.objective_value

print("Objective values: ", obj2)
opt_model1.print_solution()

sol1 = opt_model1.populate_solution_pool()
numsol_1 = sol1.size
print("The solution pool contains %d solutions." % numsol_1)
meanobjval = sol1.mean_objective_value
print("The mean objective value in the solution pool: %d " % meanobjval)

arr = [j for j in range(sol1.size) if sol1[j].objective_value >= 1]
cmp1 = [[0 for x in range(1)] for y in range(len(arr))]
cmp3_1 = [[0 for x in range(1)] for y in range(len(arr))]

for i in range(len(arr)):
    #print(sol1[arr[i]])

    cmp1[i] = [sol1[arr[i]].get_value(c1_1), sol1[arr[i]].get_value(c1_2),
               sol1[arr[i]].get_value(c1_3), sol1[arr[i]].get_value(c1_4),
               sol1[arr[i]].get_value(c1_5), sol1[arr[i]].get_value(c1_6),
               sol1[arr[i]].get_value(c1_7), sol1[arr[i]].get_value(c1_8),
               sol1[arr[i]].get_value(c1_9), sol1[arr[i]].get_value(r1_1),
               sol1[arr[i]].get_value(r1_2), sol1[arr[i]].get_value(r1_3)]

    cmp3_1.append([j for j, e in enumerate(cmp1[i]) if e != 0])
    cmp3_1 = [x for x in cmp3_1 if x != [0]]
    cmp3_1.sort()
    cmp3_1 = list(cmp3_1 for cmp3_1,_ in itertools.groupby(cmp3_1))

print(Counter(chain.from_iterable(cmp3_1)))
opt_model1.remove_constraint(ndl1)

#_ _ _ _ _ _ _ _ _ _ _ _ _ _ _ _ _

avr1 = []
avr2 = []
#avr = [x for x in cmp3_1 if x not in cmp3_2] + [x for x in cmp3_2 if x not in cmp3_1]
avr1 = [x for x in cmp3_1 if x not in cmp3_2]                                  # ELEMENTARY MODES FOR NETWORK A
avr2 = [x for x in cmp3_2 if x not in cmp3_1]                                  # ELEMENTARY MODES FOR NETWORK B
avr_comm = [x for x in cmp3_1 if x in cmp3_2]

#for i in range(len(avr1)):
#  for j in range(0, len(avr1[i])):
#    print(cnt_var[avr1[i][j]])
#  print("_____________________")

#print("************************************************************************")

#for i in range(len(avr2)):
#  for j in range(0, len(avr2[i])):
#    print(cnt_var[avr2[i][j]])
#  print("_____________________")

#_________________________________________________________________________________________________________

match1 = []
match2 = []
ind1 = []
inr1 = []
ind2 = []
inr2 = []

for i in range(len(cnt_var_new)):

    mdl1 = opt_model2.add_constraint(eval(cnt_var[i])==1)
    mdl2 = opt_model1.add_constraint(eval(cnt_var_new[i])==1)

    opt_model2.solve()
    opt_model1.solve()

    opt_model2.remove_constraint(mdl1)
    opt_model1.remove_constraint(mdl2)

    sol2 = opt_model2.solution
    cmp2 = []
    cmp2 = [sol2.get_value(c2_1), sol2.get_value(c2_2), sol2.get_value(c2_3), sol2.get_value(c2_4),
        sol2.get_value(c2_5), sol2.get_value(c2_6), sol2.get_value(c2_7), sol2.get_value(c2_8),
        sol2.get_value(c2_9), sol2.get_value(r2_1), sol2.get_value(r2_2), sol2.get_value(r2_3),
        sol2.get_value(c2_10), sol2.get_value(r2_4)]

    sol1 = opt_model1.solution
    cmp1 = []
    cmp1 = [sol1.get_value(c1_1), sol1.get_value(c1_2), sol1.get_value(c1_3), sol1.get_value(c1_4),
        sol1.get_value(c1_5), sol1.get_value(c1_6), sol1.get_value(c1_7), sol1.get_value(c1_8),
        sol1.get_value(c1_9), sol1.get_value(r1_1), sol1.get_value(r1_2), sol1.get_value(r1_3)]

    dff1=[]
    dff2=[]
    if (cmp1 != cmp2):

      dff1 = [i for i, e in enumerate(cmp1) if e != 0]
      dff2 = [i for i, e in enumerate(cmp2) if e != 0]

      for l in range(len(avr2)):
        if (len(dff1)>1 and ((dff1 in avr1 and dff1 not in avr_comm and (dff2 in avr2 or dff2 in avr_comm))
            or (dff1 in avr_comm and dff1 not in avr1 and dff2 in avr2)) and x_in_y(dff1, avr2[l]) == True):
          print("Positive Result: ")
          opt_model1.print_solution()
          opt_model2.print_solution()
          print(dff1)
          print(avr1)
          print("___________________")
          print(dff2)
          print(avr2)
          print("___________________")
          print("Common Perturbated variable between networks: ",cnt_var_new[i])
          print("Total objective value: ",opt_model1.objective_value+opt_model2.objective_value)
          print("________________________________________________")
          break

      for l in range(len(avr1)):
        if (x_in_y(dff2, avr1[l]) == True):
          print("Negative Result")
          print("Common Perturbated variable between networks: ",cnt_var_new[i])
          print("________________________________________________")
          break

end = time.perf_counter()
print(f"Code 1 took {end - start:.2f} seconds")
'''

# %% [code]
'''
# ------------------------------------------------------
#   ELEMENTARY MODES MODEL
# ------------------------------------------------------
#c1_1 Λ c1_2 Λ c1_4 Λ c1_5 Λ c1_6 Λ r1_1 = 0
#c1_3 Λ c1_4 Λ c1_8 Λ c1_9 Λ r1_2 = 0
#c1_2 Λ c1_6 Λ c1_7 Λ c1_9 Λ r1_3 = 0
#________________________________________________________
#c2_1 Λ c2_2 Λ c2_4 Λ c2_5 Λ c2_6 Λ c2_9 Λ r2_1 Λ r2_4 = Α
#c2_3 Λ c2_4 Λ c2_8 Λ c2_9 Λ r2_2 = Β
#c2_6 Λ c2_7 Λ c2_9 Λ c2_10 Λ r2_3 = C

from docplex.mp.model import Model as cpx
import numpy as np
from itertools import chain
from collections import Counter

# Build model
opt_model2 = cpx(name="MIP Model2")

# Define variables
# reactions/components c2_1 … c2_10 and aux r2_1 … r2_4
c_vars = {i: opt_model2.binary_var(name=f'c2_{i}') for i in range(1,11)}
r_vars = {i: opt_model2.binary_var(name=f'r2_{i}') for i in range(1,5)}

# mode indicators
am = opt_model2.binary_var(name='am')
bm = opt_model2.binary_var(name='bm')
cm = opt_model2.binary_var(name='cm')

# Alias for convenience
c2 = c_vars
r2 = r_vars

# Add constraints
opt_model2.add_constraint(c2[1] + c2[2] + c2[4] + c2[5] + c2[6] + r2[1] <= 5)
opt_model2.add_constraint(c2[3] + c2[4] + c2[8] + c2[9] + r2[2] <= 4)
opt_model2.add_constraint(c2[2] + c2[6] + c2[7] + c2[9] + r2[3] <= 4)

opt_model2.add_constraint(am <= (c2[1] + c2[2] + c2[4] + c2[5] + c2[6] + c2[9] + r2[1] + r2[4]) / 8)
opt_model2.add_constraint(am >= (c2[1] + c2[2] + c2[4] + c2[5] + c2[6] + c2[9] + r2[1] + r2[4]) - 7)

opt_model2.add_constraint(bm <= (c2[3] + c2[4] + c2[8] + c2[9] + r2[2]) / 5)
opt_model2.add_constraint(bm >= (c2[3] + c2[4] + c2[8] + c2[9] + r2[2]) - 4)

opt_model2.add_constraint(cm <= (c2[6] + c2[7] + c2[9] + c2[10] + r2[3]) / 5)
opt_model2.add_constraint(cm >= (c2[6] + c2[7] + c2[9] + c2[10] + r2[3]) - 4)

opt_model2.add_constraint(am + bm + cm >= 1)

import time

# ── Code 2 timing ───────────────────────────────────────────────────────────────
start = time.perf_counter()

# Objective: minimize total active variables
opt_model2.minimize(
    sum(c_vars.values()) + sum(r_vars.values())
)

# Solve & display
sol = opt_model2.solve()
print("Objective value:", sol.objective_value)
opt_model2.print_solution()

# Populate & list solution pool
pool = opt_model2.populate_solution_pool()
print(f"Solution pool size: {pool.size}")
for idx in range(pool.size):
    sol = pool[idx]
    # get_value_dict wants a dict (or list) of vars:
    var_dict = sol.get_value_dict({v.name: v for v in opt_model2.iter_variables()})
    print(f"\nSolution #{idx}:")
    print(var_dict)

end = time.perf_counter()
print(f"Code 2 took {end - start:.2f} seconds")
'''

# %% [code]
#_______________________________________________________________________________ second circuit
import docplex.mp.model as cpx
import time

durations1, durations2, durations3 = [], [], []

# Build second ILP model
def build_model2():
    model = cpx.Model(name="MIP Model2")
    # Binary vars
    c2 = {i: model.binary_var(name=f'c2_{i}') for i in range(1, 11)}
    r2 = {i: model.binary_var(name=f'r2_{i}') for i in range(1, 5)}
    # Constraints
    model.add_constraints([
        r2[1] <= c2[4], r2[1] <= c2[5], r2[1] <= c2[6],
        r2[2] <= c2[8], r2[2] <= c2[9],
        r2[3] <= c2[10], r2[3] <= c2[6], r2[3] <= c2[7],
        r2[4] <= c2[5], r2[4] <= c2[9]
    ])
    # Coupling
    def add_coupling(x, y, z):
        model.add_constraints([
            c2[x] + c2[y] - r2[z] <= 1,
            r2[z] <= c2[x],
            r2[z] <= c2[y]
        ])
    add_coupling(1, 2, 1)
    add_coupling(3, 4, 2)
    add_coupling(6, 7, 3)
    # Fix c2_9 = 1
    model.add_constraint(c2[9] == 1)
    # Objective
    model.minimize(sum(c2.values()) + sum(r2.values()))
    return model, c2, r2

#_______________________________________________________________________________ enumerate via solution pool
def pool_solutions(model, var_dicts):
    # allow all objective values
    model.parameters.mip.pool.intensity = 4
    model.parameters.mip.pool.capacity = 10000
    model.parameters.mip.limits.populate = 10000
    # allow capturing solutions with different obj
    model.parameters.mip.pool.absgap = 1e6
    model.parameters.mip.pool.relgap = 1e6
    # solve and populate
    sol = model.solve()
    if not sol:
        return []
    pool = model.populate_solution_pool()
    solutions = []
    for k in range(pool.size):
        s = pool[k]
        assign = {var.name: int(s.get_value(var))
                  for d in var_dicts for var in d.values()}
        solutions.append((assign, s.objective_value))
    return solutions

# Run for Model2 (Network 2) and store in dict_B
model2, c2_dict, r2_dict = build_model2()

for i in range(100):
    start = time.perf_counter()
    all2 = pool_solutions(model2, [c2_dict, r2_dict])
    end = time.perf_counter()
 #   print(f"CPLEX for Net 2 took {end - start:.2f} seconds")
    durations1.append(end - start)

# dict_B: {solution_index: {'assignment': {...}, 'objective': value}}
dict_B = {idx+1: {'assignment': assign, 'objective': obj} for idx, (assign, obj) in enumerate(all2)}
print(f"Network 2: saved {len(dict_B)} solutions in dict_B")

#_______________________________________________________________________________ first circuit (Network 1)
def build_model1():
    model = cpx.Model(name="MIP Model1")
    c1 = {i: model.binary_var(name=f'c1_{i}') for i in range(1, 10)}
    r1 = {i: model.binary_var(name=f'r1_{i}') for i in range(1, 4)}
    # Constraints
    model.add_constraints([
        r1[1] <= c1[4], r1[1] <= c1[5], r1[1] <= c1[6],
        r1[2] <= c1[8], r1[2] <= c1[3], r1[2] <= c1[4],
        r1[3] <= c1[2], r1[3] <= c1[6], r1[3] <= c1[7], r1[3] <= c1[9]
    ])
    def add_coupling(x, y, z):
        model.add_constraints([
            c1[x] + c1[y] - r1[z] <= 1,
            r1[z] <= c1[x],
            r1[z] <= c1[y]
        ])
    add_coupling(1, 2, 1)
    add_coupling(3, 4, 2)
    add_coupling(6, 7, 3)
    model.add_constraint(c1[9] == 1)
    model.minimize(sum(c1.values()) + sum(r1.values()))
    return model, c1, r1

# Run for Model1 (Network 1) and store in dict_A
model1, c1_dict, r1_dict = build_model1()

for i in range(100):
    start = time.perf_counter()
    all1 = pool_solutions(model1, [c1_dict, r1_dict])
    end = time.perf_counter()
 #   print(f"CPLEX for Net 1 took {end - start:.2f} seconds")
    durations2.append(end - start)

# dict_A: {solution_index: {'assignment': {...}, 'objective': value}}
dict_A = {idx+1: {'assignment': assign, 'objective': obj} for idx, (assign, obj) in enumerate(all1)}
print(f"Network 1: saved {len(dict_A)} solutions in dict_A")


def find_subsequences(dict_A, dict_B):
    # Sort A by objective ascending
    sorted_A = sorted(dict_A.items(), key=lambda x: x[1]['objective'])
    matches = {}
    for a_idx, a_data in sorted_A:
        a_assign = a_data['assignment']
        a_obj = a_data['objective']
        # collect variables that are 1 in A
        ones = [k for k, v in a_assign.items() if v == 1]
        matches[a_idx] = []
        for b_idx, b_data in dict_B.items():
            b_assign = b_data['assignment']
            b_obj = b_data['objective']
            # only consider B with obj >= A
            if b_obj < a_obj:
                continue
            # check subset: map c1_X->c2_X and r1_X->r2_X
            if all(b_assign.get(k.replace('c1_', 'c2_').replace('r1_', 'r2_'), 0) == 1 for k in ones):
                matches[a_idx].append(b_idx)
    return matches

# Generate mapping of subsequences
subseq_map = find_subsequences(dict_A, dict_B)

# Build dict_C: Network1 solutions that are subsequences of at least one Network2 solution
dict_C = {a_idx: dict_A[a_idx] for a_idx, b_list in subseq_map.items() if b_list}
# Sort dict_C by objective ascending
dict_C_sorted = sorted(dict_C.items(), key=lambda x: x[1]['objective'])

# Function to test if a given solution is an elementary mode (minimal)
def is_elementary_mode(assign):
    # For each active reaction bit, test if network remains feasible when it's turned off
    for var_name, val in assign.items():
        if val == 1:
            # rebuild fresh model and fix all other variables
            model, _, _ = build_model1()
            for other_var, other_val in assign.items():
                if other_var == var_name:
                    continue
                model.add_constraint(model.get_var_by_name(other_var) == other_val)
            # force the current bit off
            model.add_constraint(model.get_var_by_name(var_name) == 0)
            sol = model.solve()
            # if still feasible, then the var wasn't essential, so not minimal
            if sol is not None:
                return False
    # no removal kept feasibility -> minimal (an EM)
    return True

# Check dict_C solutions with objective > 3 for EMs, stop at first hit
print("Checking dict_C for elementary modes (obj > 3):")
em_solution = None

for i in range(100):
    start = time.perf_counter()
    for a_idx, a_data in dict_C_sorted:
        obj_val = a_data['objective']
        if obj_val <= 3:
            continue
        assign = a_data['assignment']
        if is_elementary_mode(assign):
            # Found first EM: print its sequence and break
      #      print(f"First elementary mode found: A#{a_idx} with objective {obj_val}")
            # Print the reaction sequence (variables that are 1)
            seq = [var for var, val in assign.items() if val == 1]
      #      print("Sequence (active vars):", seq)
            em_solution = {'index': a_idx, 'sequence': seq, 'objective': obj_val}
            break
    end = time.perf_counter()
 #   print(f"EM validation took {end - start:.2f} seconds")
    durations3.append(end - start)

if em_solution is None:
    print("No elementary mode found among dict_C solutions with objective > 3.")

import numpy as np
print(f"Mean duration1: {np.mean(durations1):.4f} seconds, Std duration1: {np.std(durations1):.4f} seconds")
print(f"Mean duration2: {np.mean(durations2):.4f} seconds, Std duration2: {np.std(durations2):.4f} seconds")
print(f"Mean duration3: {np.mean(durations3):.4f} seconds, Std duration3: {np.std(durations3):.4f} seconds")


# %% [code]
import numpy as np
print(f"Mean duration1: {np.mean(durations1):.4f} seconds, Std duration1: {np.std(durations1):.4f} seconds")
print(f"Mean duration2: {np.mean(durations2):.4f} seconds, Std duration2: {np.std(durations2):.4f} seconds")
print(f"Mean duration3: {np.mean(durations3):.4f} seconds, Std duration3: {np.std(durations3):.4f} seconds")


# %% [code]
import itertools
import time

durations4 = []

vars_B = ['c2_1','c2_2','c2_3','c2_4','c2_5','c2_6','c2_7','c2_8','c2_9','c2_10',
          'r2_1','r2_2','r2_3','r2_4']

def check_B(v):
    # enforce c2_9==1
    if not v['c2_9']: return False
    # AND‐gate logic
    if v['r2_1'] and not (v['c2_4'] and v['c2_5'] and v['c2_6']): return False
    if v['r2_2'] and not (v['c2_8'] and v['c2_9']): return False
    if v['r2_3'] and not (v['c2_6'] and v['c2_7']): return False
    if v['r2_4'] and not (v['c2_5'] and v['c2_9']): return False
    # OR constraints: r2_2 only if c3+c4 ⇒ same as above
    # Coupling constraints
    if (v['c2_1'] and v['c2_2']) and not v['r2_1']: return False
    if (v['c2_3'] and v['c2_4']) and not v['r2_2']: return False
    if (v['c2_6'] and v['c2_7']) and not v['r2_3']: return False
    return True

def enumerate_modes(vars_list, check_fn):
    n = len(vars_list)
    ems = []
    for k in range(1, n+1):
        for combo in itertools.combinations(vars_list, k):
            v = {var: (var in combo) for var in vars_list}
            if not check_fn(v): continue
            # minimality
            if any(check_fn({**v, combo[i]: False}) for i in range(len(combo))):
                continue
            ems.append(list(combo))
    return ems

for i in range(100):
    start = time.perf_counter()
    modes_B = enumerate_modes(vars_B, check_B)
    end = time.perf_counter()
    durations4.append(end - start)

print(f"Found {len(modes_B)} elementary modes for Network B:\n")
for i, mode in enumerate(modes_B, 1):
    print(f"EM {i}: {mode}")

print(f"Code took {end - start:.2f} seconds")
print(f"Mean duration1: {np.mean(durations4):.4f} seconds, Std duration1: {np.std(durations4):.4f} seconds")


# %% [code]
import itertools
import time

durations5 = []

# ─── Variables for Network A ──────────────────────────────────────
vars_A = [
    'c1_1','c1_2','c1_3','c1_4','c1_5','c1_6','c1_7','c1_8','c1_9',
    'r1_1','r1_2','r1_3','fb'
]

# ─── Feasibility checker for Network A ────────────────────────────
def check_A(v):
    # 1) c1_9 must be 1 (fixed in your ILP)
    if not v['c1_9']:
        return False

    # 2) AND‑gates:
    # r1_1 active only if c1_4,c1_5,c1_6 all active
    if v['r1_1'] and not (v['c1_4'] and v['c1_5'] and v['c1_6']):
        return False
    # r1_2 active only if c1_8,c1_3,c1_4 all active
    if v['r1_2'] and not (v['c1_8'] and v['c1_3'] and v['c1_4']):
        return False
    # r1_3 active only if c1_2,c1_6,c1_7 all active
    if v['r1_3'] and not (v['c1_2'] and v['c1_6'] and v['c1_7']):
        return False

    # 3) Coupling constraints (if inputs active → reaction must fire)
    if (v['c1_1'] and v['c1_2']) and not v['r1_1']:
        return False
    if (v['c1_3'] and v['c1_4']) and not v['r1_2']:
        return False
    if (v['c1_6'] and v['c1_7']) and not v['r1_3']:
        return False

    # 4) Feedback: if r1_3 fires, it produces c1_2 via fb
    #    but fb reaction itself must reflect that
    # fb active only if r1_3 is active
    if v['fb'] and not v['r1_3']:
        return False
    # if r1_3 is active → fb must be active to regenerate c1_2
    if v['r1_3'] and not v['fb']:
        return False

    return True

# ─── EM enumeration routine ────────────────────────────────────────
def enumerate_modes(vars_list, check_fn):
    ems = []
    for k in range(1, len(vars_list)+1):
        for combo in itertools.combinations(vars_list, k):
            v = {var: (var in combo) for var in vars_list}
            if not check_fn(v):
                continue
            # minimality: no single removal still feasible
            minimal = True
            for var in combo:
                v2 = v.copy()
                v2[var] = False
                if check_fn(v2):
                    minimal = False
                    break
            if minimal:
                ems.append(list(combo))
    return ems

# ─── Run for Network A ────────────────────────────────────────────

for i in range(100):
    start = time.perf_counter()
    modes_A = enumerate_modes(vars_A, check_A)
    end = time.perf_counter()
    durations5.append(end - start)

print(f"Found {len(modes_A)} elementary modes for Network A:\n")
for i, mode in enumerate(modes_A, 1):
    print(f"EM {i}: {mode}")

print(f"Code took {end - start:.2f} seconds")
print(f"Mean duration1: {np.mean(durations5):.4f} seconds, Std duration1: {np.std(durations5):.4f} seconds")


# %% [code]
import matplotlib.pyplot as plt
import numpy as np

# Increase overall font sizes
plt.rcParams.update({
    'font.size': 14,
    'axes.titlesize': 18,
    'axes.labelsize': 16,
    'xtick.labelsize': 14,
    'ytick.labelsize': 14,
    'legend.fontsize': 14
})

# Combine durations for plotting
durations_list = [durations1, durations2, durations3, durations4, durations5]
labels = [
    'CPLEX Solutions (Net B)',
    'CPLEX Solutions (Net A)',
    'EM Validation',
    'EM Enumeration (Net B)',
    'EM Enumeration (Net A)'
]

# Calculate means and stds and sort by mean ascending
means = np.array([np.mean(d) for d in durations_list])
stds  = np.array([np.std(d)  for d in durations_list])
order = np.argsort(means)
labels_sorted = [labels[i] for i in order]
means_sorted  = means[order]
stds_sorted   = stds[order]

# Create figure and bars
fig, ax = plt.subplots(figsize=(12, 9))
bars = ax.bar(labels_sorted, means_sorted, yerr=stds_sorted, capsize=5, color='lightgrey')

# Ensure extra room above the tallest bar for annotations
data_top = np.max(means_sorted + stds_sorted)
data_bottom = np.min(means_sorted - stds_sorted)
data_span = max(data_top - data_bottom, 1e-6)
top_margin = 0.25 * data_span  # a bit more room
ax.set_ylim(bottom=min(0, data_bottom - 0.05 * data_span), top=data_top + top_margin)

# Annotate each bar using offset points so text is always above the bar
# offset = (0, 6) -> 6 points above the bar; increase if you want more space
for bar, mean, std in zip(bars, means_sorted, stds_sorted):
    height = bar.get_height()
    label_text = f'Mean: {mean:.4f}\nStd: {std:.4f}'

    # Place annotation at the top center of the bar, offset 6 points above
    ax.annotate(
        label_text,
        xy=(bar.get_x() + bar.get_width() / 2, height + std),  # anchor point (data coords)
        xytext=(0, 6),               # offset in points: (xoffset, yoffset)
        textcoords='offset points',  # interpret xytext in points
        ha='center',                 # horizontal alignment of text
        va='bottom',                 # vertical alignment of text
        fontsize=14,
        clip_on=False                # allow text to be drawn outside axes if necessary
    )

ax.set_ylabel('Duration (seconds)', fontsize=16)
ax.set_title('', fontsize=18)
plt.xticks(rotation=45, ha='right')
plt.tight_layout()

# Save high-res figure
plt.savefig('durations_comparison_sorted_fixed_annotations.png', dpi=300)
plt.show()
