# Supplementary material for: Integer linear programming for contrasting state interventions in Boolean networks
Source: PeerJ. 2026 Mar 6;14:e20676. doi: 10.7717/peerj.20676 (PMC12970315; doi:10.7717/peerj.20676)
Supplement: Supplemental Information 2 [file peerj-14-20676-s002.zip › PeerJ_main.ipynb]

# %% [code]
#_______________________________________________________________________________ first circuit
import numpy as np

import sys
try:
    import cplex
except:
    if hasattr(sys, 'real_prefix'):
        #we are in a virtual env.
        !pip install cplex
    else:
        !pip install --user cplex

import sys
try:
    import docplex.mp
except:
    if hasattr(sys, 'real_prefix'):
        #we are in a virtual env.
        !pip install docplex
    else:
        !pip install --user docplex

import docplex.mp.model as cpx

opt_model = cpx.Model(name="MIP Model")

#_______________________________________________________________________________ Variables
IKK = opt_model.binary_var(name='IKK')
STAT3 = opt_model.binary_var(name='STAT3')
SOCS = opt_model.binary_var(name='SOCS')
JAK = opt_model.binary_var(name='JAK')
MAC = opt_model.binary_var(name='MAC')
TNFR = opt_model.binary_var(name='TNFR')
IFNG = opt_model.binary_var(name='IFNG')
CTL = opt_model.binary_var(name='CTL')
PTEN = opt_model.binary_var(name='PTEN')
AKT = opt_model.binary_var(name='AKT')
IL10 = opt_model.binary_var(name='IL10')
JUN = opt_model.binary_var(name='JUN')
GSK3B = opt_model.binary_var(name='GSK3B')
P21 = opt_model.binary_var(name='P21')
P53 = opt_model.binary_var(name='P53')
PROL = opt_model.binary_var(name='PROL')
CYC = opt_model.binary_var(name='CYC')
MDM2 = opt_model.binary_var(name='MDM2')
BCAT = opt_model.binary_var(name='BCAT')
NFKB = opt_model.binary_var(name='NFKB')
JNK = opt_model.binary_var(name='JNK')

#_______________________________________________________________________________ Constrains
opt_model.add_constraint(IKK <= NFKB)
opt_model.add_constraint(STAT3 <= SOCS)
opt_model.add_constraint(JAK <= STAT3)
opt_model.add_constraint(MAC <= TNFR)
opt_model.add_constraint(TNFR <= JNK)
opt_model.add_constraint(CTL <= IFNG)
opt_model.add_constraint(AKT == 1- PTEN)
opt_model.add_constraint(IL10 == 1- IFNG)
opt_model.add_constraint(JAK == 1 - SOCS)

opt_model.add_constraint(IKK <= AKT + TNFR)
opt_model.add_constraint(IKK >= AKT)
opt_model.add_constraint(IKK >= TNFR)
opt_model.add_constraint(IKK <= 1)

opt_model.add_constraint(CTL >= IFNG - IL10)
opt_model.add_constraint(CTL <= IFNG)
opt_model.add_constraint(CTL <= 1 - IL10)
opt_model.add_constraint(CTL <= 1)

opt_model.add_constraint(JUN >= JNK - GSK3B)
opt_model.add_constraint(JUN <= JNK)
opt_model.add_constraint(JUN <= 1 - GSK3B)
opt_model.add_constraint(JUN <= 1)

opt_model.add_constraint(P21 >= P53 - GSK3B)
opt_model.add_constraint(P21 <= P53)
opt_model.add_constraint(P21 <= 1 - GSK3B)
opt_model.add_constraint(P21 <= 1)

opt_model.add_constraint(PROL >= CYC - P21)
opt_model.add_constraint(PROL <= CYC)
opt_model.add_constraint(PROL <= 1 - P21)
opt_model.add_constraint(PROL <= 1)

opt_model.add_constraint(1 - IFNG + MAC + IL10 >= 1)
opt_model.add_constraint(IFNG + NFKB + 1 - MAC >= 1)
opt_model.add_constraint(1 - NFKB + MAC + IL10 >= 1)
opt_model.add_constraint(1 - MAC + 1 - IL10 >= 1)
opt_model.add_constraint(MAC <= 1)

opt_model.add_constraint(1 - PTEN + P53 + MDM2 >= 1)
opt_model.add_constraint(PTEN + JNK + 1 - P53 >= 1)
opt_model.add_constraint(1 - JNK + P53 + MDM2 >= 1)
opt_model.add_constraint(1 - P53 + 1 - MDM2 >= 1)
opt_model.add_constraint(P53 <= 1)

opt_model.add_constraint(1 - P53 + 1 - AKT + MDM2 + GSK3B >= 1)
opt_model.add_constraint(P53 + 1 - MDM2 >= 1)
opt_model.add_constraint(AKT + 1 - MDM2 >= 1)
opt_model.add_constraint(1 - MDM2 + 1 - GSK3B >= 1)
opt_model.add_constraint(MDM2 <= 1)

opt_model.add_constraint(1 - BCAT + CYC + GSK3B >= 1)
opt_model.add_constraint(BCAT + STAT3 + JUN + 1 - CYC >= 1)
opt_model.add_constraint(1 - STAT3 + CYC + GSK3B >= 1)
opt_model.add_constraint(1 - JUN + CYC + GSK3B >= 1)
opt_model.add_constraint(1 - CYC + 1 - GSK3B >= 1)
opt_model.add_constraint(CYC <= 1)

opt_model.add_constraint(1 - BCAT + 1 - P53 + 1 - GSK3B >= 1)
opt_model.add_constraint(BCAT + P53 >= 1)
opt_model.add_constraint(BCAT + GSK3B >= 1)
opt_model.add_constraint(BCAT <= 1)

opt_model.add_constraint(1 - TNFR + 1 - GSK3B >= 1)
opt_model.add_constraint(AKT + TNFR + GSK3B >= 1)
opt_model.add_constraint(1 - AKT + 1 - GSK3B >= 1)
opt_model.add_constraint(GSK3B <= 1)

opt_model.add_constraint(1 - NFKB + 1 - PTEN >= 1)
opt_model.add_constraint(1 - P53 + NFKB + JUN + PTEN >= 1)
opt_model.add_constraint(1 - JUN + 1 - PTEN >= 1)
opt_model.add_constraint(P53 + 1 - PTEN >= 1)
opt_model.add_constraint(PTEN <= 1)

opt_model.parameters.mip.tolerances.mipgap=0.0000001;
opt_model.parameters.mip.pool.intensity.set(4)
opt_model.parameters.mip.pool.absgap.set(1e75)
opt_model.parameters.mip.pool.relgap.set(1e75)
opt_model.parameters.mip.limits.populate.set(4000)

z = (IKK + STAT3 + SOCS + JAK + MAC + TNFR + IFNG + CTL + PTEN + AKT + IL10 + JUN +
      GSK3B + P21 + P53 + PROL + CYC + MDM2 + BCAT + NFKB + JNK)

cnt_var = np.array(['IKK','STAT3','SOCS','JAK','MAC','TNFR','IFNG','CTL',
                    'PTEN','AKT','IL10','JUN','GSK3B','P21','P53','PROL',
                    'CYC','MDM2','BCAT','NFKB','JNK'])
opt_model.minimize(z)
opt_model.add_constraint(PROL == 0)

opt_model.solve()
sol2 = opt_model.solution
obj2 = opt_model.objective_value
cmp2 = []
cmp2 = [sol2.get_value(IKK), sol2.get_value(STAT3), sol2.get_value(SOCS), sol2.get_value(JAK),
sol2.get_value(MAC), sol2.get_value(TNFR), sol2.get_value(IFNG), sol2.get_value(CTL),
sol2.get_value(PTEN), sol2.get_value(AKT), sol2.get_value(IL10), sol2.get_value(JUN),
sol2.get_value(GSK3B),sol2.get_value(P21), sol2.get_value(P53), sol2.get_value(PROL),
sol2.get_value(CYC), sol2.get_value(MDM2), sol2.get_value(BCAT), sol2.get_value(NFKB),
sol2.get_value(JNK)]

print("Objective values: ", obj2)
opt_model.print_solution()

sol1 = opt_model.populate_solution_pool()
numsol = sol1.size
print("The solution pool contains %d solutions." % numsol)
meanobjval = sol1.mean_objective_value
print("The mean objective value in the solution pool: %d " % meanobjval)

cmp1 = [[0 for x in range(1)] for y in range(len(cnt_var))]
cmp3 = [[0 for x in range(1)] for y in range(len(cnt_var))]
arr = [j for j in range(sol1.size) if sol1[j].objective_value >= 1]
for i in range(len(arr)):
    #print(sol1[arr[i]])

    cmp1[i] = [sol1[arr[i]].get_value(IKK), sol1[arr[i]].get_value(STAT3), sol1[arr[i]].get_value(SOCS),
        sol1[arr[i]].get_value(JAK), sol1[arr[i]].get_value(MAC), sol1[arr[i]].get_value(TNFR), sol1[arr[i]].get_value(IFNG),
        sol1[arr[i]].get_value(CTL),sol1[arr[i]].get_value(PTEN), sol1[arr[i]].get_value(AKT), sol1[arr[i]].get_value(IL10),
        sol1[arr[i]].get_value(JUN), sol1[arr[i]].get_value(GSK3B),sol1[arr[i]].get_value(P21), sol1[arr[i]].get_value(P53),
        sol1[arr[i]].get_value(PROL), sol1[arr[i]].get_value(CYC), sol1[arr[i]].get_value(MDM2), sol1[arr[i]].get_value(BCAT),
        sol1[arr[i]].get_value(NFKB), sol1[arr[i]].get_value(JNK)]

    cmp3[i] = [j for j, e in enumerate(cmp1[i]) if e != 0]

#_______________________________________________________________________________

obj1 = [[0 for x in range(1)] for y in range(len(cnt_var))]

for i in range(0, numsol):
  for j in range(0, len(cmp3[i])):
    opt_model.minimize(z)
    mdl2 = opt_model.add_constraint(eval(cnt_var[cmp3[i][j]])==1)
    opt_model.solve()
    opt_model.remove_constraint(mdl2)
    sol2 = opt_model.solution
    obj1[i] = opt_model.objective_value


#Objective values:  5.0
#objective: 5
#  SOCS=1
#  PTEN=1
#  IL10=1
#  GSK3B=1
#  P53=1
#The solution pool contains 4 solutions.
#The mean objective value in the solution pool: 6


# %% [code]
#_______________________________________________________________________________ second circuit
import collections
import numpy as np
import pandas as pd
from itertools import chain
from collections import Counter
import sys

try:
    import cplex
except:
    if hasattr(sys, 'real_prefix'):
        #we are in a virtual env.
        !pip install cplex
    else:
        !pip install --user cplex

import sys
try:
    import docplex.mp
except:
    if hasattr(sys, 'real_prefix'):
        #we are in a virtual env.
        !pip install docplex
    else:
        !pip install --user docplex

import docplex.mp.model as cpx

opt_model2 = cpx.Model(name="MIP Model2")

c2_1 = opt_model2.binary_var(name='c2_1')
c2_2 = opt_model2.binary_var(name='c2_2')
c2_3 = opt_model2.binary_var(name='c2_3')
c2_4 = opt_model2.binary_var(name='c2_4')
c2_5 = opt_model2.binary_var(name='c2_5')
c2_6 = opt_model2.binary_var(name='c2_6')
c2_7 = opt_model2.binary_var(name='c2_7')
c2_8 = opt_model2.binary_var(name='c2_8')
c2_9 = opt_model2.binary_var(name='c2_9')
c2_10 = opt_model2.binary_var(name='c2_10')
r2_1 = opt_model2.binary_var(name='r2_1')
r2_2 = opt_model2.binary_var(name='r2_2')
r2_3 = opt_model2.binary_var(name='r2_3')
r2_4 = opt_model2.binary_var(name='r2_4')

opt_model2.add_constraint( r2_1 <= c2_4)
opt_model2.add_constraint( r2_1 <= c2_5)
opt_model2.add_constraint( r2_1 <= c2_6)
opt_model2.add_constraint( c2_5 <= r2_4)
opt_model2.add_constraint( r2_3 <= c2_10)
opt_model2.add_constraint( r2_2 <= c2_8)
opt_model2.add_constraint( r2_2 <= c2_9)
opt_model2.add_constraint( r2_3 <= c2_9)
opt_model2.add_constraint( r2_4 <= c2_9)

opt_model2.add_constraint( c2_3 + c2_4 - r2_2 <= 1)
opt_model2.add_constraint( r2_2 <= c2_3)
opt_model2.add_constraint( r2_2 <= c2_4)

opt_model2.add_constraint( c2_1 + c2_2 - r2_1 <= 1)
opt_model2.add_constraint( r2_1 <= c2_1)
opt_model2.add_constraint( r2_1 <= c2_2)

opt_model2.add_constraint( c2_6 + c2_7 - r2_3 <= 1)
opt_model2.add_constraint( r2_3 <= c2_6)
opt_model2.add_constraint( r2_3 <= c2_7)

opt_model2.minimize(c2_1 + c2_2 + c2_3 + c2_4 + c2_5 + c2_6 + c2_7 + c2_8 + c2_9 + c2_10 + r2_1 + r2_2 + r2_3 + r2_4)

opt_model1 = cpx.Model(name="MIP Model1")

c1_1 = opt_model1.binary_var(name='c1_1')
c1_2 = opt_model1.binary_var(name='c1_2')
c1_3 = opt_model1.binary_var(name='c1_3')
c1_4 = opt_model1.binary_var(name='c1_4')
c1_5 = opt_model1.binary_var(name='c1_5')
c1_6 = opt_model1.binary_var(name='c1_6')
c1_7 = opt_model1.binary_var(name='c1_7')
c1_8 = opt_model1.binary_var(name='c1_8')
c1_9 = opt_model1.binary_var(name='c1_9')
r1_1 = opt_model1.binary_var(name='r1_1')
r1_2 = opt_model1.binary_var(name='r1_2')
r1_3 = opt_model1.binary_var(name='r1_3')

opt_model1.add_constraint( r1_1 <= c1_4)
opt_model1.add_constraint( r1_1 <= c1_5)
opt_model1.add_constraint( r1_1 <= c1_6)
opt_model1.add_constraint( r1_3 <= c1_2)
opt_model1.add_constraint( r1_2 <= c1_8)
opt_model1.add_constraint( r1_3 <= c1_9)
opt_model1.add_constraint( r1_2 <= c1_9)

opt_model1.add_constraint( c1_3 + c1_4 - r1_2 <= 1)
opt_model1.add_constraint(r1_2 <= c1_3)
opt_model1.add_constraint(r1_2 <= c1_4)

opt_model1.add_constraint( c1_1 + c1_2 - r1_1 <= 1)
opt_model1.add_constraint(r1_1 <= c1_1)
opt_model1.add_constraint(r1_1 <= c1_2)

opt_model1.add_constraint( c1_6 + c1_7 - r1_3 <= 1)
opt_model1.add_constraint(r1_3 <= c1_6)
opt_model1.add_constraint(r1_3 <= c1_7)

opt_model1.minimize(c1_1 + c1_2 + c1_3 + c1_4 + c1_5 + c1_6 + c1_7 + c1_8 + c1_9 + r1_1 + r1_2 + r1_3)

#_______________________________________________________________________________

cnt_var = np.array(["c2_1", "c2_2", "c2_3", "c2_4", "c2_5", "c2_6", "c2_7", "c2_8",
                "c2_9", "r2_1", "r2_2", "r2_3", "c2_10", "r2_4"])

cnt_var_new = np.array(["c1_1", "c1_2", "c1_3", "c1_4", "c1_5", "c1_6", "c1_7", "c1_8",
                "c1_9", "r1_1", "r1_2", "r1_3"])


opt_model1.parameters.mip.tolerances.mipgap=0.0000001;
opt_model1.parameters.mip.pool.intensity.set(4)
opt_model1.parameters.mip.pool.absgap.set(1e75)
opt_model1.parameters.mip.pool.relgap.set(1e75)
opt_model1.parameters.mip.limits.populate.set(4000)

opt_model2.parameters.mip.tolerances.mipgap=0.0000001;
opt_model2.parameters.mip.pool.intensity.set(4)
opt_model2.parameters.mip.pool.absgap.set(1e75)
opt_model2.parameters.mip.pool.relgap.set(1e75)
opt_model2.parameters.mip.limits.populate.set(4000)


def x_in_y(query, base):
    try:
        l = len(query)
    except TypeError:
        l = 1
        query = type(base)((query,))

    for i in range(len(base)):
        if base[i:i+l] == query:
            return True
    return False
#______________________________________________________________________________________________________________

ndl2 = opt_model2.add_constraint(c2_9 == 1)

opt_model2.solve()
sol2 = opt_model2.solution
obj2 = opt_model2.objective_value

print("Objective values: ", obj2)
opt_model2.print_solution()

sol1 = opt_model2.populate_solution_pool()
numsol_2 = sol1.size
print("The solution pool contains %d solutions." % numsol_2)
meanobjval = sol1.mean_objective_value
print("The mean objective value in the solution pool: %d " % meanobjval)

arr = [j for j in range(sol1.size) if sol1[j].objective_value >= 1]
cmp1 = [[0 for x in range(1)] for y in range(len(arr))]
cmp3_2 = [[0 for x in range(1)] for y in range(len(arr))]

import itertools
for i in range(len(arr)):
    #print(sol1[arr[i]])

    cmp1[i] = [sol1[arr[i]].get_value(c2_1), sol1[arr[i]].get_value(c2_2),
               sol1[arr[i]].get_value(c2_3), sol1[arr[i]].get_value(c2_4),
               sol1[arr[i]].get_value(c2_5), sol1[arr[i]].get_value(c2_6),
               sol1[arr[i]].get_value(c2_7), sol1[arr[i]].get_value(c2_8),
               sol1[arr[i]].get_value(c2_9), sol1[arr[i]].get_value(r2_1),
               sol1[arr[i]].get_value(r2_2), sol1[arr[i]].get_value(r2_3),
               sol1[arr[i]].get_value(c2_10), sol1[arr[i]].get_value(r2_4)]

    cmp3_2.append([j for j, e in enumerate(cmp1[i]) if e != 0])
    cmp3_2 = [x for x in cmp3_2 if x != [0]]
    cmp3_2.sort()
    cmp3_2 = list(cmp3_2 for cmp3_2,_ in itertools.groupby(cmp3_2))
print(Counter(chain.from_iterable(cmp3_2)))

opt_model2.remove_constraint(ndl2)
#  __  __  __  __  __  __  __  __  __  __  __  __  __  __  __  __  __  __  __

ndl1 = opt_model1.add_constraint(c1_9 == 1)

opt_model1.solve()
sol2 = opt_model1.solution
obj2 = opt_model1.objective_value

print("Objective values: ", obj2)
opt_model1.print_solution()

sol1 = opt_model1.populate_solution_pool()
numsol_1 = sol1.size
print("The solution pool contains %d solutions." % numsol_1)
meanobjval = sol1.mean_objective_value
print("The mean objective value in the solution pool: %d " % meanobjval)

arr = [j for j in range(sol1.size) if sol1[j].objective_value >= 1]
cmp1 = [[0 for x in range(1)] for y in range(len(arr))]
cmp3_1 = [[0 for x in range(1)] for y in range(len(arr))]

for i in range(len(arr)):
    #print(sol1[arr[i]])

    cmp1[i] = [sol1[arr[i]].get_value(c1_1), sol1[arr[i]].get_value(c1_2),
               sol1[arr[i]].get_value(c1_3), sol1[arr[i]].get_value(c1_4),
               sol1[arr[i]].get_value(c1_5), sol1[arr[i]].get_value(c1_6),
               sol1[arr[i]].get_value(c1_7), sol1[arr[i]].get_value(c1_8),
               sol1[arr[i]].get_value(c1_9), sol1[arr[i]].get_value(r1_1),
               sol1[arr[i]].get_value(r1_2), sol1[arr[i]].get_value(r1_3)]

    cmp3_1.append([j for j, e in enumerate(cmp1[i]) if e != 0])
    cmp3_1 = [x for x in cmp3_1 if x != [0]]
    cmp3_1.sort()
    cmp3_1 = list(cmp3_1 for cmp3_1,_ in itertools.groupby(cmp3_1))

print(Counter(chain.from_iterable(cmp3_1)))
opt_model1.remove_constraint(ndl1)

#_ _ _ _ _ _ _ _ _ _ _ _ _ _ _ _ _

avr1 = []
avr2 = []
#avr = [x for x in cmp3_1 if x not in cmp3_2] + [x for x in cmp3_2 if x not in cmp3_1]
avr1 = [x for x in cmp3_1 if x not in cmp3_2]                                  # ELEMENTARY MODES FOR NETWORK A
avr2 = [x for x in cmp3_2 if x not in cmp3_1]                                  # ELEMENTARY MODES FOR NETWORK B
avr_comm = [x for x in cmp3_1 if x in cmp3_2]
'''
for i in range(len(avr1)):
  for j in range(0, len(avr1[i])):
    print(cnt_var[avr1[i][j]])
  print("_____________________")

print("************************************************************************")

for i in range(len(avr2)):
  for j in range(0, len(avr2[i])):
    print(cnt_var[avr2[i][j]])
  print("_____________________")
'''
#_________________________________________________________________________________________________________

match1 = []
match2 = []
ind1 = []
inr1 = []
ind2 = []
inr2 = []

for i in range(len(cnt_var_new)):

    mdl1 = opt_model2.add_constraint(eval(cnt_var[i])==1)
    mdl2 = opt_model1.add_constraint(eval(cnt_var_new[i])==1)

    opt_model2.solve()
    opt_model1.solve()

    opt_model2.remove_constraint(mdl1)
    opt_model1.remove_constraint(mdl2)

    sol2 = opt_model2.solution
    cmp2 = []
    cmp2 = [sol2.get_value(c2_1), sol2.get_value(c2_2), sol2.get_value(c2_3), sol2.get_value(c2_4),
        sol2.get_value(c2_5), sol2.get_value(c2_6), sol2.get_value(c2_7), sol2.get_value(c2_8),
        sol2.get_value(c2_9), sol2.get_value(r2_1), sol2.get_value(r2_2), sol2.get_value(r2_3),
        sol2.get_value(c2_10), sol2.get_value(r2_4)]

    sol1 = opt_model1.solution
    cmp1 = []
    cmp1 = [sol1.get_value(c1_1), sol1.get_value(c1_2), sol1.get_value(c1_3), sol1.get_value(c1_4),
        sol1.get_value(c1_5), sol1.get_value(c1_6), sol1.get_value(c1_7), sol1.get_value(c1_8),
        sol1.get_value(c1_9), sol1.get_value(r1_1), sol1.get_value(r1_2), sol1.get_value(r1_3)]

    dff1=[]
    dff2=[]
    if (cmp1 != cmp2):

      dff1 = [i for i, e in enumerate(cmp1) if e != 0]
      dff2 = [i for i, e in enumerate(cmp2) if e != 0]

      for l in range(len(avr2)):
        if (len(dff1)>1 and ((dff1 in avr1 and dff1 not in avr_comm and (dff2 in avr2 or dff2 in avr_comm))
            or (dff1 in avr_comm and dff1 not in avr1 and dff2 in avr2)) and x_in_y(dff1, avr2[l]) == True):
          print("Positive Result: ")
          opt_model1.print_solution()
          opt_model2.print_solution()
          print(dff1)
          print(avr1)
          print("___________________")
          print(dff2)
          print(avr2)
          print("___________________")
          print("Common Perturbated variable between networks: ",cnt_var_new[i])
          print("Total objective value: ",opt_model1.objective_value+opt_model2.objective_value)
          print("________________________________________________")
          break

      for l in range(len(avr1)):
        if (x_in_y(dff2, avr1[l]) == True):
          print("Negative Result")
          print("Common Perturbated variable between networks: ",cnt_var_new[i])
          print("________________________________________________")
          break

'''
####################################
#####_____ELEMENTARY MODES_____#####
####################################

#c1_1 Λ c1_2 Λ c1_4 Λ c1_5 Λ c1_6 Λ r1_1 = 0
#c1_3 Λ c1_4 Λ c1_8 Λ c1_9 Λ r1_2 = 0
#c1_2 Λ c1_6 Λ c1_7 Λ c1_9 Λ r1_3 = 0
#________________________________________________________
#c2_1 Λ c2_2 Λ c2_4 Λ c2_5 Λ c2_6 Λ c2_9 Λ r2_1 Λ r2_4 = Α
#c2_3 Λ c2_4 Λ c2_8 Λ c2_9 Λ r2_2 = Β
#c2_6 Λ c2_7 Λ c2_9 Λ c2_10 Λ r2_3 = C


import collections
import numpy as np
import pandas as pd
from itertools import chain
from collections import Counter
import sys

try:
    import cplex
except:
    if hasattr(sys, 'real_prefix'):
        #we are in a virtual env.
        !pip install cplex
    else:
        !pip install --user cplex

import sys
try:
    import docplex.mp
except:
    if hasattr(sys, 'real_prefix'):
        #we are in a virtual env.
        !pip install docplex
    else:
        !pip install --user docplex

import docplex.mp.model as cpx

opt_model2 = cpx.Model(name="MIP Model2")

c2_1 = opt_model2.binary_var(name='c2_1')
c2_2 = opt_model2.binary_var(name='c2_2')
c2_4 = opt_model2.binary_var(name='c2_4')
c2_5 = opt_model2.binary_var(name='c2_5')
c2_6 = opt_model2.binary_var(name='c2_6')
c2_9 = opt_model2.binary_var(name='c2_9')
r2_1 = opt_model2.binary_var(name='r2_1')
r2_4 = opt_model2.binary_var(name='r2_4')
c2_3 = opt_model2.binary_var(name='c2_3')
c2_8 = opt_model2.binary_var(name='c2_8')
r2_2 = opt_model2.binary_var(name='r2_2')
c2_7 = opt_model2.binary_var(name='c2_7')
c2_10 = opt_model2.binary_var(name='c2_10')
r2_3 = opt_model2.binary_var(name='r2_3')

cm = opt_model2.binary_var(name='cm')
am = opt_model2.binary_var(name='am')
bm = opt_model2.binary_var(name='bm')
#________________________________________________________


opt_model2.add_constraint(c2_1 + c2_2 + c2_4 + c2_5 + c2_6 + r2_1 <= 5)
opt_model2.add_constraint(c2_3 + c2_4 + c2_8 + c2_9 + r2_2 <= 4)
opt_model2.add_constraint(c2_2 + c2_6 + c2_7 + c2_9 + r2_3 <= 4)
opt_model2.add_constraint(am <= (c2_1 + c2_2 + c2_4 + c2_5 + c2_6 + c2_9 + r2_1 + r2_4)/8)
opt_model2.add_constraint(am >= (c2_1 + c2_2 + c2_4 + c2_5 + c2_6 + c2_9 + r2_1 + r2_4) - 7)
opt_model2.add_constraint(bm <= (c2_3 + c2_4 + c2_8 + c2_9 + r2_2)/5)
opt_model2.add_constraint(bm >= (c2_3 + c2_4 + c2_8 + c2_9 + r2_2) - 4)
opt_model2.add_constraint(cm <= (c2_6 + c2_7 + c2_9 + c2_10 + r2_3)/5)
opt_model2.add_constraint(cm >= (c2_6 + c2_7 + c2_9 + c2_10 + r2_3) - 4)
opt_model2.add_constraint(am + bm + cm >= 1)

opt_model2.minimize(c2_1 + c2_2 + c2_3 + c2_4 + c2_5 + c2_6 + c2_7 + c2_8 + c2_9 + c2_10 + r2_1 + r2_2 + r2_3 + r2_4)

opt_model2.solve()
sol2 = opt_model2.solution
obj2 = opt_model2.objective_value

print("Objective values: ", obj2)
opt_model2.print_solution()

sol1 = opt_model2.populate_solution_pool()
numsol_1 = sol1.size
print("The solution pool contains %d solutions." % numsol_1)
meanobjval = sol1.mean_objective_value
print("The mean objective value in the solution pool: %d " % meanobjval)

for jj in range(numsol_1):
  print("jj:__",jj)
  print(sol1[jj])
  print("\n")
'''


# %% [code]
#_______________________________________________________________________________ third circuit
import numpy as np
import pandas as pd
from itertools import chain
from collections import Counter
import sys

try:
    import cplex
except:
    if hasattr(sys, 'real_prefix'):
        #we are in a virtual env.
        !pip install cplex
    else:
        !pip install --user cplex

import sys
try:
    import docplex.mp
except:
    if hasattr(sys, 'real_prefix'):
        #we are in a virtual env.
        !pip install docplex
    else:
        !pip install --user docplex

import docplex.mp.model as cpx

opt_model2 = cpx.Model(name="MIP Model2")

c2_1 = opt_model2.binary_var(name='c2_1')
c2_2 = opt_model2.binary_var(name='c2_2')
c2_4 = opt_model2.binary_var(name='c2_4')
c2_5 = opt_model2.binary_var(name='c2_5')
c2_6 = opt_model2.binary_var(name='c2_6')
c2_7 = opt_model2.binary_var(name='c2_7')
c2_8 = opt_model2.binary_var(name='c2_8')
c2_9 = opt_model2.binary_var(name='c2_9')
c2_10 = opt_model2.binary_var(name='c2_10')
c2_12 = opt_model2.binary_var(name='c2_12')
c2_16  = opt_model2.binary_var(name='c2_16')
c2_20  = opt_model2.binary_var(name='c2_20')
c2_21  = opt_model2.binary_var(name='c2_21')
c2_24 = opt_model2.binary_var(name='c2_24')
c2_25  = opt_model2.binary_var(name='c2_25')
c2_26  = opt_model2.binary_var(name='c2_26')
r2_2211  = opt_model2.binary_var(name='r2_2211')
r2_2212  = opt_model2.binary_var(name='r2_2212')
r2_5319 = opt_model2.binary_var(name='r2_5319')

opt_model2.add_constraint( r2_2212 + 1 - c2_5 + 1 - c2_2 >= 1)
opt_model2.add_constraint( 1 - r2_2212 + c2_5 >= 1)
opt_model2.add_constraint( 1 - r2_2212 + c2_2 >= 1)

opt_model2.add_constraint( r2_2212 + 1 - c2_1 + 1 - c2_2 >= 1)
opt_model2.add_constraint( 1 - r2_2212 + c2_1 >= 1)
opt_model2.add_constraint( 1 - r2_2212 + c2_2 >= 1)

opt_model2.add_constraint( r2_2211 + 1 - c2_1 + 1 - c2_2 >= 1)
opt_model2.add_constraint( 1 - r2_2211 + c2_1 >= 1)
opt_model2.add_constraint( 1 - r2_2211 + c2_2 >= 1)

opt_model2.add_constraint( r2_2212 <= c2_2)
opt_model2.add_constraint( r2_2212 <= c2_1)
opt_model2.add_constraint( r2_2211 <= c2_2)
opt_model2.add_constraint( r2_2211 <= c2_4)
opt_model2.add_constraint( r2_2211 <= c2_7)
opt_model2.add_constraint( r2_2211 <= c2_5)
opt_model2.add_constraint( c2_4 <= c2_6)
opt_model2.add_constraint( c2_6 <= c2_7)
opt_model2.add_constraint( c2_7 <= c2_8)
opt_model2.add_constraint( c2_2 <= c2_20)
opt_model2.add_constraint( c2_2 <= c2_24)
opt_model2.add_constraint( c2_24 <= c2_20)
opt_model2.add_constraint( c2_20 <= c2_21)
opt_model2.add_constraint( c2_21 <= c2_25)
opt_model2.add_constraint( c2_25 <= c2_16)
opt_model2.add_constraint( c2_1 <= r2_5319)
opt_model2.add_constraint( r2_5319 <= c2_9)
opt_model2.add_constraint( c2_9 <= r2_5319)
opt_model2.add_constraint( r2_5319 <= c2_10)
opt_model2.add_constraint( c2_10 <= c2_12)
opt_model2.add_constraint( c2_12 <= c2_6)
opt_model2.add_constraint( c2_26 <= c2_2)

opt_model2.minimize(c2_1 + c2_2 + c2_4 + c2_5 + c2_6 + c2_7 + c2_8 + c2_9 +
                      c2_10 + c2_12 + c2_26 + c2_16 + c2_20 + c2_21 + c2_24 + c2_25 +
                      r2_2211 + r2_2212 + r2_5319)

opt_model1 = cpx.Model(name="MIP Model1")

c1_1 = opt_model1.binary_var(name='c1_1')
c1_2 = opt_model1.binary_var(name='c1_2')
c1_4 = opt_model1.binary_var(name='c1_4')
c1_5 = opt_model1.binary_var(name='c1_5')
c1_6 = opt_model1.binary_var(name='c1_6')
c1_7 = opt_model1.binary_var(name='c1_7')
c1_8 = opt_model1.binary_var(name='c1_8')
c1_9 = opt_model1.binary_var(name='c1_9')
c1_14  = opt_model1.binary_var(name='c1_14')
c1_15 = opt_model1.binary_var(name='c1_15')
c1_16  = opt_model1.binary_var(name='c1_16')
c1_20  = opt_model1.binary_var(name='c1_20')
c1_21  = opt_model1.binary_var(name='c1_21')
c1_22  = opt_model1.binary_var(name='c1_22')
c1_23  = opt_model1.binary_var(name='c1_23')
c1_24 = opt_model1.binary_var(name='c1_24')
c1_25  = opt_model1.binary_var(name='c1_25')
c1_26  = opt_model1.binary_var(name='c1_26')
r1_2211  = opt_model1.binary_var(name='r1_2211')
r1_2212  = opt_model1.binary_var(name='r1_2212')
r1_41213 = opt_model1.binary_var(name='r1_41213')

#opt_model1.add_constraint(c1_2 == 1)

opt_model1.add_constraint( r1_2212 + 1 - c1_5 + 1 - c1_2 >= 1)
opt_model1.add_constraint( 1 - r1_2212 + c1_5 >= 1)
opt_model1.add_constraint( 1 - r1_2212 + c1_2 >= 1)

opt_model1.add_constraint( r1_2212 + 1 - c1_1 + 1 - c1_2 >= 1)
opt_model1.add_constraint( 1 - r1_2212 + c1_1 >= 1)
opt_model1.add_constraint( 1 - r1_2212 + c1_2 >= 1)

opt_model1.add_constraint( r1_2211 + 1 - c1_1 + 1 - c1_2 >= 1)
opt_model1.add_constraint( 1 - r1_2211 + c1_1 >= 1)
opt_model1.add_constraint( 1 - r1_2211 + c1_2 >= 1)

opt_model1.add_constraint(r1_2212 <= c1_1)
opt_model1.add_constraint(r1_2212 <= c1_2)
opt_model1.add_constraint(r1_2211 <= c1_2)
opt_model1.add_constraint(r1_2211 <= c1_4)
opt_model1.add_constraint(r1_2211 <= c1_7)
opt_model1.add_constraint(r1_2211 <= c1_5)
opt_model1.add_constraint(c1_4 <= c1_6)
opt_model1.add_constraint(c1_6 <= c1_7)
opt_model1.add_constraint(c1_7 <= c1_8)
opt_model1.add_constraint(c1_6 <= c1_14)
opt_model1.add_constraint(c1_14 <= c1_15)
opt_model1.add_constraint(c1_15 <= c1_16)
opt_model1.add_constraint(c1_2 <= c1_20)
opt_model1.add_constraint(c1_2 <= c1_24)
opt_model1.add_constraint(c1_24 <= c1_20)
opt_model1.add_constraint(c1_20 <= c1_21)
opt_model1.add_constraint(c1_21 <= c1_25)
opt_model1.add_constraint(c1_25 <= c1_16)
opt_model1.add_constraint(c1_22 <= c1_9)
opt_model1.add_constraint(c1_9 <= c1_1)
opt_model1.add_constraint(c1_1 <= c1_23)
opt_model1.add_constraint(c1_23 <= r1_41213)
opt_model1.add_constraint(r1_41213 <= c1_26)
opt_model1.add_constraint(r1_41213 <= c1_2)
opt_model1.add_constraint(c1_26 <= c1_2)

opt_model1.minimize(c1_1 + c1_2 + c1_4 + c1_5 + c1_6 + c1_7 + c1_8 +
                      c1_9 + c1_14 + c1_15 + c1_16 + c1_20 + c1_21 +
                      c1_22 + c1_23 + c1_24 + c1_25 + c1_26 + r1_2211 +
                      r1_2212 + r1_41213)
#______________________________________________________________________________________________________________

cnt_var = np.array(['c2_1', 'c2_2', 'c2_4', 'c2_5', 'c2_6', 'c2_7', 'c2_8',
                    'c2_16', 'c2_20', 'c2_21', 'c2_24', 'c2_25', 'c2_26',
                    'r2_2211', 'r2_2212'])

cnt_var_diff = np.array(["c1_9", "c1_14", "c1_15", "c1_22", "c1_23", "r1_41213"])

cnt_var_new = np.array(['c1_1', 'c1_2', 'c1_4', 'c1_5', 'c1_6', 'c1_7', 'c1_8',
                    'c1_16', 'c1_20', 'c1_21', 'c1_24', 'c1_25', 'c1_26',
                    'r1_2211', 'r1_2212'])

opt_model1.parameters.mip.tolerances.mipgap=0.0000001;
opt_model1.parameters.mip.pool.intensity.set(4)
opt_model1.parameters.mip.pool.absgap.set(1e75)
opt_model1.parameters.mip.pool.relgap.set(1e75)
opt_model1.parameters.mip.limits.populate.set(4000)

opt_model2.parameters.mip.tolerances.mipgap=0.0000001;
opt_model2.parameters.mip.pool.intensity.set(4)
opt_model2.parameters.mip.pool.absgap.set(1e75)
opt_model2.parameters.mip.pool.relgap.set(1e75)
opt_model2.parameters.mip.limits.populate.set(4000)
#______________________________________________________________________________________________________________

ndl2 = opt_model2.add_constraint(c2_16 == 1)

opt_model2.solve()
sol2 = opt_model2.solution
obj2 = opt_model2.objective_value

print("Objective values: ", obj2)
opt_model2.print_solution()

sol1 = opt_model2.populate_solution_pool()
numsol_2 = sol1.size
print("The solution pool contains %d solutions." % numsol_2)
meanobjval = sol1.mean_objective_value
print("The mean objective value in the solution pool: %d " % meanobjval)

arr = [j for j in range(sol1.size) if sol1[j].objective_value >= 1]
cmp1 = [[0 for x in range(1)] for y in range(len(arr))]
cmp3_2 = [[0 for x in range(1)] for y in range(len(arr))]

import itertools
for i in range(len(arr)):
    #print(sol1[arr[i]])

    cmp1[i] = [sol1[arr[i]].get_value(c2_1), sol1[arr[i]].get_value(c2_2), sol1[arr[i]].get_value(c2_4),
                sol1[arr[i]].get_value(c2_5), sol1[arr[i]].get_value(c2_6), sol1[arr[i]].get_value(c2_7),
                sol1[arr[i]].get_value(c2_8), sol1[arr[i]].get_value(c2_16), sol1[arr[i]].get_value(c2_20),
                sol1[arr[i]].get_value(c2_21), sol1[arr[i]].get_value(c2_24), sol1[arr[i]].get_value(c2_25),
                sol1[arr[i]].get_value(c2_26), sol1[arr[i]].get_value(r2_2211), sol1[arr[i]].get_value(r2_2212)]

    cmp3_2.append([j for j, e in enumerate(cmp1[i]) if e != 0])
    cmp3_2 = [x for x in cmp3_2 if x != [0]]
    cmp3_2.sort()
    cmp3_2 = list(cmp3_2 for cmp3_2,_ in itertools.groupby(cmp3_2))
print(Counter(chain.from_iterable(cmp3_2)))
opt_model2.remove_constraint(ndl2)

#  __  __  __  __  __  __  __  __  __  __  __  __  __  __  __  __  __  __  __

ndl1 = opt_model1.add_constraint(c1_16 == 1)

opt_model1.solve()
sol2 = opt_model1.solution
obj2 = opt_model1.objective_value

print("Objective values: ", obj2)
opt_model1.print_solution()

sol1 = opt_model1.populate_solution_pool()
numsol_1 = sol1.size
print("The solution pool contains %d solutions." % numsol_1)
meanobjval = sol1.mean_objective_value
print("The mean objective value in the solution pool: %d " % meanobjval)

arr = [j for j in range(sol1.size) if sol1[j].objective_value >= 1]
cmp1 = [[0 for x in range(1)] for y in range(len(arr))]
cmp3_1 = [[0 for x in range(1)] for y in range(len(arr))]

for i in range(len(arr)):
    #print(sol1[arr[i]])

    cmp1[i] = [sol1[arr[i]].get_value(c1_1), sol1[arr[i]].get_value(c1_2), sol1[arr[i]].get_value(c1_4),
        sol1[arr[i]].get_value(c1_5), sol1[arr[i]].get_value(c1_6), sol1[arr[i]].get_value(c1_7), sol1[arr[i]].get_value(c1_8),
        sol1[arr[i]].get_value(c1_16),sol1[arr[i]].get_value(c1_20), sol1[arr[i]].get_value(c1_21), sol1[arr[i]].get_value(c1_24),
        sol1[arr[i]].get_value(c1_25), sol1[arr[i]].get_value(c1_26),sol1[arr[i]].get_value(r1_2211), sol1[arr[i]].get_value(r1_2212)]

    cmp3_1.append([j for j, e in enumerate(cmp1[i]) if e != 0])
    cmp3_1 = [x for x in cmp3_1 if x != [0]]
    cmp3_1.sort()
    cmp3_1 = list(cmp3_1 for cmp3_1,_ in itertools.groupby(cmp3_1))

print(Counter(chain.from_iterable(cmp3_1)))
opt_model1.remove_constraint(ndl1)

#_ _ _ _ _ _ _ _ _ _ _ _ _ _ _ _ _ _ _ _ _ _ _ _ _ _ _ _ _ _ _ _ _ _ _ _ _ _ _ _ ELEMENTARY MODES

avr= []
avr = [x for x in cmp3_1 if x not in cmp3_2] + [x for x in cmp3_2 if x not in cmp3_1]
avr_comm = [x for x in cmp3_1 if x in cmp3_2]

for i in range(len(avr)):
  for j in range(0, len(avr[i])):
    print(cnt_var[avr[i][j]])
  print("_____________________")

#_________________________________________________________________________________________________________

match1 = []
match2 = []
ind1 = []
inr1 = []
ind2 = []
inr2 = []

for i in range(len(cnt_var_new)):

    mdl1 = opt_model2.add_constraint(eval(cnt_var[i])==1)
    mdl2 = opt_model1.add_constraint(eval(cnt_var_new[i])==1)

    opt_model2.solve()
    opt_model1.solve()

    opt_model2.remove_constraint(mdl1)
    opt_model1.remove_constraint(mdl2)

    sol2 = opt_model2.solution
    cmp2 = []
    cmp2 = [sol2.get_value(c2_1), sol2.get_value(c2_2), sol2.get_value(c2_4),
        sol2.get_value(c2_5), sol2.get_value(c2_6), sol2.get_value(c2_7), sol2.get_value(c2_8),
        sol2.get_value(c2_16), sol2.get_value(c2_20), sol2.get_value(c2_21), sol2.get_value(c2_24),
        sol2.get_value(c2_25), sol2.get_value(c2_26), sol2.get_value(r2_2211), sol2.get_value(r2_2212)]

    sol1 = opt_model1.solution
    cmp1 = []
    cmp1 = [sol1.get_value(c1_1), sol1.get_value(c1_2), sol1.get_value(c1_4),
        sol1.get_value(c1_5), sol1.get_value(c1_6), sol1.get_value(c1_7), sol1.get_value(c1_8),
        sol1.get_value(c1_16), sol1.get_value(c1_20), sol1.get_value(c1_21), sol1.get_value(c1_24),
        sol1.get_value(c1_25), sol1.get_value(c1_26), sol1.get_value(r1_2211), sol1.get_value(r1_2212)]

    dff=[]
    if (cmp1 != cmp2):
      #opt_model2.print_solution()
      #opt_model1.print_solution()
      dff = [i for i, e in enumerate(cmp1) if e != 0]
      if dff in avr and dff not in avr_comm:
        print("\n")
        print("________________________________________________")
        print("Positive Result: ")
        print("Common Perturbated variable between networks: ",cnt_var_new[i])
        print("Total objective value: ",opt_model1.objective_value+opt_model2.objective_value)
      else:
        print("\n")
        print("________________________________________________")
        print("Negative Result")
        print("Common Perturbated variable between networks: ",cnt_var_new[i])

print("________________________________________________")
print("\n")

for i in range(0,len(cnt_var_diff)):

  mdl1 = opt_model1.add_constraint(eval(cnt_var_diff[i])==1)

  opt_model1.solve()
  opt_model1.remove_constraint(mdl1)

  if (c1_16.solution_value != 0):
    #opt_model1.print_solution()
    print("Perturbated variable: ", cnt_var_diff[i])
    print("Total objective value: ",opt_model1.objective_value)


# %% [code]
#_______________________________________________________________________________ fourth circuit
import numpy as np
import pandas as pd
from itertools import chain
from collections import Counter
import sys
try:
    import cplex
except:
    if hasattr(sys, 'real_prefix'):
        #we are in a virtual env.
        !pip install cplex
    else:
        !pip install --user cplex

import sys
try:
    import docplex.mp
except:
    if hasattr(sys, 'real_prefix'):
        #we are in a virtual env.
        !pip install docplex
    else:
        !pip install --user docplex

import docplex.mp.model as cpx

opt_model1 = cpx.Model(name="MIP_1 Model")
opt_model2 = cpx.Model(name="MIP_2 Model")
#_______________________________________________________________________________ Variables

IL6_1 = opt_model1.binary_var(name='IL6_1')
JAK2_1 = opt_model1.binary_var(name='JAK2_1')
STAT3_1 = opt_model1.binary_var(name='STAT3_1')
TGFA_1 = opt_model1.binary_var(name='TGFA_1')
EGFR_1 = opt_model1.binary_var(name='EGFR_1')
MEK_1 = opt_model1.binary_var(name='MEK_1')
ERK_1 = opt_model1.binary_var(name='ERK_1')
MSK12_1 = opt_model1.binary_var(name='MSK12_1')
CREB_1 = opt_model1.binary_var(name='CREB_1')
INS_1 = opt_model1.binary_var(name='INS_1')
PI3K_1 = opt_model1.binary_var(name='PI3K_1')
MAP3K1_1 = opt_model1.binary_var(name='MAP3K1_1')
MKK7_1 = opt_model1.binary_var(name='MKK7_1')
JNK_1 = opt_model1.binary_var(name='JNK_1')
CJUN_1 = opt_model1.binary_var(name='CJUN_1')
MKK4_1 = opt_model1.binary_var(name='MKK4_1')
P38_1 = opt_model1.binary_var(name='P38_1')
ASK1_1 = opt_model1.binary_var(name='ASK1_1')
MKK6_1 = opt_model1.binary_var(name='MKK6_1')
MAP3K7_1 = opt_model1.binary_var(name='MAP3K7_1')
MKK3_1 = opt_model1.binary_var(name='MKK3_1')
PRAK_1 = opt_model1.binary_var(name='PRAK_1')
TNFA_1 = opt_model1.binary_var(name='TNFA_1')
TRAF2_1 = opt_model1.binary_var(name='TRAF2_1')
TRAF6_1 = opt_model1.binary_var(name='TRAF6_1')
NIK_1 = opt_model1.binary_var(name='NIK_1')
IKK_1 = opt_model1.binary_var(name='IKK_1')
IKB_1 = opt_model1.binary_var(name='IKB_1')
IL1A_1 = opt_model1.binary_var(name='IL1A_1')
MTOR_1 = opt_model1.binary_var(name='MTOR_1')
P70S6_1 = opt_model1.binary_var(name='P70S6_1')
PIP3_1 = opt_model1.binary_var(name='PIP3_1')
PDK1_1 = opt_model1.binary_var(name='PDK1_1')
AKT_1 = opt_model1.binary_var(name='AKT_1')
GSK3_1 = opt_model1.binary_var(name='GSK3_1')
IRS1S_1 = opt_model1.binary_var(name='IRS1S_1')

IL6_2 = opt_model2.binary_var(name='IL6_2')
JAK2_2 = opt_model2.binary_var(name='JAK2_2')
STAT3_2 = opt_model2.binary_var(name='STAT3_2')
TGFA_2 = opt_model2.binary_var(name='TGFA_2')
EGFR_2 = opt_model2.binary_var(name='EGFR_2')
MEK_2 = opt_model2.binary_var(name='MEK_2')
ERK_2 = opt_model2.binary_var(name='ERK_2')
MSK12_2 = opt_model2.binary_var(name='MSK12_2')
CREB_2 = opt_model2.binary_var(name='CREB_2')
PI3K_2 = opt_model2.binary_var(name='PI3K_2')
MAP3K1_2 = opt_model2.binary_var(name='MAP3K1_2')
MKK7_2 = opt_model2.binary_var(name='MKK7_2')
JNK_2 = opt_model2.binary_var(name='JNK_2')
MKK4_2 = opt_model2.binary_var(name='MKK4_2')
P38_2 = opt_model2.binary_var(name='P38_2')
ASK1_2 = opt_model2.binary_var(name='ASK1_2')
MAP3K7_2 = opt_model2.binary_var(name='MAP3K7_2')
MKK3_2 = opt_model2.binary_var(name='MKK3_2')
PRAK_2 = opt_model2.binary_var(name='PRAK_2')
HSP27_2 = opt_model2.binary_var(name='HSP27_2')
TNFA_2 = opt_model2.binary_var(name='TNFA_2')
TRAF2_2 = opt_model2.binary_var(name='TRAF2_2')
TRAF6_2 = opt_model2.binary_var(name='TRAF6_2')
NIK_2 = opt_model2.binary_var(name='NIK_2')
IKK_2 = opt_model2.binary_var(name='IKK_2')
IKB_2 = opt_model2.binary_var(name='IKB_2')
IL1A_2 = opt_model2.binary_var(name='IL1A_2')
MTOR_2 = opt_model2.binary_var(name='MTOR_2')
P70S6_2 = opt_model2.binary_var(name='P70S6_2')
PIP3_2 = opt_model2.binary_var(name='PIP3_2')
PDK1_2 = opt_model2.binary_var(name='PDK1_2')
AKT_2 = opt_model2.binary_var(name='AKT_2')
IRS1S_2 = opt_model2.binary_var(name='IRS1S_2')

#_______________________________________________________________________________ HCC Constrains
opt_model1.add_constraint(IL6_1 <= JAK2_1)
opt_model1.add_constraint(JAK2_1 <= STAT3_1)
opt_model1.add_constraint(TGFA_1 <= EGFR_1)
opt_model1.add_constraint(EGFR_1 <= MEK_1)
opt_model1.add_constraint(MEK_1 <= ERK_1)
opt_model1.add_constraint(INS_1 <= PI3K_1)
opt_model1.add_constraint(TNFA_1 <= TRAF2_1)
opt_model1.add_constraint(TRAF2_1 <= ASK1_1)
opt_model1.add_constraint(MAP3K7_1 <= MKK6_1)
opt_model1.add_constraint(MAP3K7_1 <= MKK3_1)
opt_model1.add_constraint(MAP3K7_1 <= NIK_1)
opt_model1.add_constraint(TRAF6_1 <= MAP3K7_1)
opt_model1.add_constraint(IL1A_1 <= TRAF6_1)
opt_model1.add_constraint(JNK_1 <= CJUN_1)
opt_model1.add_constraint(IKB_1 == 1 - IKK_1)
opt_model1.add_constraint(PI3K_1 <= PIP3_1)
opt_model1.add_constraint(PIP3_1 <= PDK1_1)
opt_model1.add_constraint(PDK1_1 <= AKT_1)
opt_model1.add_constraint(AKT_1 <= MTOR_1)
opt_model1.add_constraint(GSK3_1 == 1 - AKT_1)
opt_model1.add_constraint(MTOR_1 <= IRS1S_1)
opt_model1.add_constraint(NIK_1 <= IKK_1)
opt_model1.add_constraint(P38_1 <= PRAK_1)

opt_model1.add_constraint(1 - CREB_1 + MEK_1 + MSK12_1 >= 1)
opt_model1.add_constraint(CREB_1 + 1 - MEK_1 >= 1)
opt_model1.add_constraint(CREB_1 + 1 - MSK12_1 >= 1)

opt_model1.add_constraint(1 - MAP3K1_1 + PI3K_1 + TRAF6_1 >= 1)
opt_model1.add_constraint(MAP3K1_1 + 1 - PI3K_1 >= 1)
opt_model1.add_constraint(MAP3K1_1 + 1 - TRAF6_1 >= 1)

opt_model1.add_constraint(1 - MKK7_1 + MAP3K1_1 + ASK1_1 >= 1)
opt_model1.add_constraint(MKK7_1 + 1 - MAP3K1_1 >= 1)
opt_model1.add_constraint(MKK7_1 + 1 - ASK1_1 >= 1)

opt_model1.add_constraint(1 - JNK_1 + MKK7_1 + MKK4_1 >= 1)
opt_model1.add_constraint(JNK_1 + 1 - MKK7_1 >= 1)
opt_model1.add_constraint(JNK_1 + 1 - MKK4_1 >= 1)

opt_model1.add_constraint(1 - P38_1 + MKK4_1 + MKK3_1 + MKK6_1 >= 1)
opt_model1.add_constraint(P38_1 + 1 - MKK3_1 >= 1)
opt_model1.add_constraint(P38_1 + 1 - MKK4_1 >= 1)
opt_model1.add_constraint(P38_1 + 1 - MKK6_1 >= 1)

opt_model1.add_constraint(1 - MSK12_1 + ERK_1 + P38_1 >= 1)
opt_model1.add_constraint(MSK12_1 + 1 - ERK_1 >= 1)
opt_model1.add_constraint(MSK12_1 + 1 - P38_1 >= 1)

opt_model1.add_constraint(1 - P70S6_1 + ERK_1 + MTOR_1 + PDK1_1 >= 1)
opt_model1.add_constraint(P70S6_1 + 1 - ERK_1 >= 1)
opt_model1.add_constraint(P70S6_1 + 1 - MTOR_1 >= 1)
opt_model1.add_constraint(P70S6_1 + 1 - PDK1_1 >= 1)

opt_model1.add_constraint(STAT3_1 <= 1 - IKK_1 + JAK2_1)
opt_model1.add_constraint(STAT3_1 >= 1 - IKK_1)
opt_model1.add_constraint(STAT3_1 >= JAK2_1)

#_______________________________________________________________________________ Control Cells Constrains

opt_model2.add_constraint(IL6_2 <= JAK2_2)
opt_model2.add_constraint(JAK2_2 <= STAT3_2)
opt_model2.add_constraint(TGFA_2 <= EGFR_2)
opt_model2.add_constraint(EGFR_2 <= MEK_2)
opt_model2.add_constraint(MEK_2 <= ERK_2)
opt_model2.add_constraint(EGFR_2 <= PI3K_2)
opt_model2.add_constraint(TNFA_2 <= TRAF2_2)
opt_model2.add_constraint(IL1A_2 <= TRAF6_2)
opt_model2.add_constraint(TRAF2_2 <= ASK1_2)
opt_model2.add_constraint(TRAF6_2 <= MAP3K7_2)
opt_model2.add_constraint(MAP3K7_2 <= MKK3_2)
opt_model2.add_constraint(MAP3K7_2 <= NIK_2)
opt_model2.add_constraint(MKK4_2 <= P38_2)
opt_model2.add_constraint(PRAK_2 <= HSP27_2)
opt_model2.add_constraint(IKB_2 == 1 - IKK_2)
opt_model2.add_constraint(PI3K_2 <= PIP3_2)
opt_model2.add_constraint(PIP3_2 <= PDK1_2)
opt_model2.add_constraint(PDK1_2 <= AKT_2)
opt_model2.add_constraint(AKT_2 <= MTOR_2)
opt_model2.add_constraint(MTOR_2 <= IRS1S_2)

opt_model2.add_constraint(1 - CREB_2 + MEK_2 + MSK12_2 >= 1)
opt_model2.add_constraint(CREB_2 + 1 - MEK_2 >= 1)
opt_model2.add_constraint(CREB_2 + 1 - MSK12_2 >= 1)

opt_model2.add_constraint(1 - MAP3K1_2 + PI3K_2 + TRAF6_2 >= 1)
opt_model2.add_constraint(MAP3K1_2 + 1 - PI3K_2 >= 1)
opt_model2.add_constraint(MAP3K1_2 + 1 - TRAF6_2 >= 1)

opt_model2.add_constraint(1 - MKK7_2 + MAP3K1_2 + MAP3K7_2 + ASK1_2 >= 1)
opt_model2.add_constraint(MKK7_2 + 1 - MAP3K1_2 >= 1)
opt_model2.add_constraint(MKK7_2 + 1 - MAP3K7_2  >= 1)
opt_model2.add_constraint(MKK7_2 + 1 - ASK1_2 >= 1)

opt_model2.add_constraint(1 - JNK_2 + MKK7_2 + MKK4_2 >= 1)
opt_model2.add_constraint(JNK_2 + 1 - MKK7_2 >= 1)
opt_model2.add_constraint(JNK_2 + 1 - MKK4_2 >= 1)

opt_model2.add_constraint(1 - MSK12_2 + ERK_2 + P38_2 >= 1)
opt_model2.add_constraint(MSK12_2 + 1 - ERK_2 >= 1)
opt_model2.add_constraint(MSK12_2 + 1 - P38_2 >= 1)

opt_model2.add_constraint(1 - PRAK_2 + ERK_2 + MKK3_2 >= 1)
opt_model2.add_constraint(PRAK_2 + 1 - ERK_2 >= 1)
opt_model2.add_constraint(PRAK_2 + 1 - MKK3_2 >= 1)

opt_model2.add_constraint(1 - P70S6_2 + ERK_2 + MTOR_2 + PDK1_2 >= 1)
opt_model2.add_constraint(P70S6_2 + 1 - ERK_2 >= 1)
opt_model2.add_constraint(P70S6_2 + 1 - MTOR_2 >= 1)
opt_model2.add_constraint(P70S6_2 + 1 - PDK1_2 >= 1)

#opt_model2.add_constraint(IKK_2 + 1 - MAP3K1_2 + 1 - NIK_2 >= 1)
#opt_model2.add_constraint(1 - IKK_2 + MAP3K1_2 >= 1)
#opt_model2.add_constraint(1 - IKK_2 + NIK_2 >= 1)
opt_model2.add_constraint(1 - IKK_2 + MAP3K1_2 + NIK_2 >= 1)
opt_model2.add_constraint(IKK_2 + 1 - MAP3K1_2 >= 1)
opt_model2.add_constraint(IKK_2 + 1 - NIK_2 >= 1)

opt_model2.add_constraint(STAT3_2 <= 1 - IKK_2 + JAK2_2)
opt_model2.add_constraint(STAT3_2 >= 1 - IKK_2)
opt_model2.add_constraint(STAT3_2 >= JAK2_2)

#_______________________________________________________________________________

opt_model1.parameters.mip.tolerances.mipgap=0.0000001;
opt_model1.parameters.mip.pool.intensity.set(4)
opt_model1.parameters.mip.pool.absgap.set(1e75)
opt_model1.parameters.mip.pool.relgap.set(1e75)
opt_model1.parameters.mip.limits.populate.set(4000)

opt_model2.parameters.mip.tolerances.mipgap=0.0000001;
opt_model2.parameters.mip.pool.intensity.set(4)
opt_model2.parameters.mip.pool.absgap.set(1e75)
opt_model2.parameters.mip.pool.relgap.set(1e75)
opt_model2.parameters.mip.limits.populate.set(4000)

def x_in_y(query, base):
    try:
        l = len(query)
    except TypeError:
        l = 1
        query = type(base)((query,))

    for i in range(len(base)):
        if base[i:i+l] == query:
            return True
    return False

z_1 = (IL6_1 + JAK2_1 + STAT3_1 + TGFA_1 + EGFR_1 +  MEK_1 + ERK_1 + MSK12_1 + CREB_1 +
     INS_1 + PI3K_1 + MAP3K1_1 + MKK7_1 + JNK_1 + CJUN_1 + MKK4_1 + P38_1 + ASK1_1 + MKK6_1 + IRS1S_1 +
     MAP3K7_1 + MKK3_1 + PRAK_1 + TNFA_1 + TRAF2_1 + TRAF6_1 + NIK_1 + IKK_1 + IKB_1 + MTOR_1 +
     P70S6_1 + PIP3_1 + PDK1_1 + AKT_1 + GSK3_1 + IL1A_1)

opt_model1.minimize(z_1)

z_2 = (IL6_2 + JAK2_2 + STAT3_2 + TGFA_2 + EGFR_2 + MEK_2 + ERK_2 + MSK12_2 + CREB_2 +
     PI3K_2 + MAP3K1_2 + MKK7_2 + JNK_2 +  MKK4_2 + P38_2 + ASK1_2 + IRS1S_2 +
     MAP3K7_2 + MKK3_2 + PRAK_2 + HSP27_2 + TNFA_2 + TRAF2_2 + TRAF6_2 + NIK_2 + IKK_2 + IKB_2 + MTOR_2 +
     P70S6_2 + PIP3_2 + PDK1_2 + AKT_2 + IL1A_2)

opt_model2.minimize(z_2)

cnt_var = np.array(['IL6_1', 'JAK2_1', 'STAT3_1', 'TGFA_1', 'EGFR_1', 'MEK_1', 'ERK_1', 'MSK12_1', 'CREB_1',
                    'PI3K_1', 'MAP3K1_1', 'MKK7_1', 'JNK_1', 'MKK4_1', 'P38_1', 'ASK1_1',
                    'MAP3K7_1', 'MKK3_1', 'PRAK_1', 'TNFA_1', 'TRAF2_1', 'TRAF6_1', 'NIK_1', 'IKK_1', 'IKB_1',
                    'MTOR_1', 'P70S6_1', 'PIP3_1', 'PDK1_1', 'AKT_1', 'IL1A_1', 'IRS1S_1'])

cnt_var_new = np.array(['IL6_2', 'JAK2_2', 'STAT3_2', 'TGFA_2', 'EGFR_2', 'MEK_2', 'ERK_2', 'MSK12_2', 'CREB_2',
                    'PI3K_2', 'MAP3K1_2', 'MKK7_2', 'JNK_2', 'MKK4_2', 'P38_2', 'ASK1_2',
                    'MAP3K7_2', 'MKK3_2', 'PRAK_2', 'TNFA_2', 'TRAF2_2', 'TRAF6_2', 'NIK_2', 'IKK_2', 'IKB_2',
                    'MTOR_2', 'P70S6_2', 'PIP3_2', 'PDK1_2', 'AKT_2', 'IL1A_2', 'IRS1S_2'])

cnt_var_diff = np.array(['INS_1', 'CJUN_1', 'MKK6_1', 'GSK3_1'])

# DRUG-RECEPTOR COMBINATIONS:__________
'''
#_____________________________________________________________________________________________________________________________
#Combinations:          Λ  NO_DRUG  V  PI3Ki  V  MEKi  V  IKKi  V  PI3Ki/MEKi  V  PI3Ki/IKKi  V  MEKi/IKKi  V  PI3Ki/MEKi/IKKi
#               IL1A
#               TGFA
#               IL6
#               INS
#               TNFA
#               INS/IL1A
#               TGFA/INS
#               IL6/INS
#               TGFA/TNFA

#DRUGS:
h1 =  [[0, 0, 0],
       [1, 0, 0],
       [0, 1, 0],
       [0, 0, 1],
       [1, 1, 0],
       [1, 0, 1],
       [0, 1, 1],
       [1, 1, 1]]

#RECEPTORS:
h2 = [[1, 0, 0, 0, 0],
      [0, 1, 0, 0, 0],
      [0, 0, 1, 0, 0],
      [0, 0, 0, 1, 0],
      [0, 0, 0, 0, 1],
      [1, 0, 0, 1, 0],
      [0, 1, 0, 1, 0],
      [0, 0, 1, 1, 0],
      [0, 1, 0, 0, 1]]
'''

h1 =  [[1, 0, 0],
       [0, 1, 0],
       [0, 0, 1]]

h2 = [[0, 0, 0, 0, 0]]

for i1 in range(len(h2)):
  if (h2[i1][0] != 0):
    mdl3a = opt_model2.add_constraint(IL1A_2 == h2[i1][0])
    mdl3f = opt_model1.add_constraint(IL1A_1 == h2[i1][0])
  if (h2[i1][1] != 0):
    mdl3b = opt_model2.add_constraint(TGFA_2 == h2[i1][1])
    mdl3g = opt_model1.add_constraint(TGFA_1 == h2[i1][1])
  if (h2[i1][2] != 0):
    mdl3c = opt_model2.add_constraint(IL6_2 == h2[i1][2])
    mdl3h = opt_model1.add_constraint(IL6_1 == h2[i1][2])
  if (h2[i1][3] != 0):
    mdl3d = opt_model2.add_constraint(INS_2 == h2[i1][3])
    mdl3i = opt_model1.add_constraint(INS_1 == h2[i1][3])
  if (h2[i1][4] != 0):
    mdl3e = opt_model2.add_constraint(TNFA_2 == h2[i1][4])
    mdl3j = opt_model1.add_constraint(TNFA_1 == h2[i1][4])

  for j1 in range(len(h1)):
    if (h1[j1][0] != 0):
      mdl4a = opt_model2.add_constraint(PI3K_2 == h1[j1][0])
      mdl4d = opt_model1.add_constraint(PI3K_1 == h1[j1][0])
    if (h1[j1][1] != 0):
      mdl4b = opt_model2.add_constraint(MEK_2 == h1[j1][1])
      mdl4e = opt_model1.add_constraint(MEK_1 == h1[j1][1])
    if (h1[j1][2] != 0):
      mdl4c = opt_model2.add_constraint(IKK_2 == h1[j1][2])
      mdl4f = opt_model1.add_constraint(IKK_1 == h1[j1][2])

    opt_model2.solve()
    sol2 = opt_model2.solution
    obj2 = opt_model2.objective_value

    print("Objective values: ", obj2)
    opt_model2.print_solution()

    sol1 = opt_model2.populate_solution_pool()
    numsol_2 = sol1.size
    print("The solution pool contains %d solutions." % numsol_2)
    meanobjval = sol1.mean_objective_value
    print("The mean objective value in the solution pool: %d " % meanobjval)

    arr = [j for j in range(sol1.size) if sol1[j].objective_value >= 1]
    cmp1 = [[0 for x in range(1)] for y in range(len(arr))]
    cmp3_2 = [[0 for x in range(1)] for y in range(len(arr))]

    import itertools
    for i in range(len(arr)):
        #print(sol1[arr[i]])

        cmp1[i] = [sol1[arr[i]].get_value(IL6_2), sol1[arr[i]].get_value(JAK2_2), sol1[arr[i]].get_value(STAT3_2),
               sol1[arr[i]].get_value(TGFA_2), sol1[arr[i]].get_value(EGFR_2), sol1[arr[i]].get_value(MEK_2),
               sol1[arr[i]].get_value(ERK_2), sol1[arr[i]].get_value(MSK12_2), sol1[arr[i]].get_value(CREB_2),
               sol1[arr[i]].get_value(PI3K_2), sol1[arr[i]].get_value(MAP3K1_2), sol1[arr[i]].get_value(MKK7_2),
               sol1[arr[i]].get_value(JNK_2), sol1[arr[i]].get_value(MKK4_2), sol1[arr[i]].get_value(P38_2),
               sol1[arr[i]].get_value(ASK1_2), sol1[arr[i]].get_value(MAP3K7_2), sol1[arr[i]].get_value(MKK3_2),
               sol1[arr[i]].get_value(PRAK_2), sol1[arr[i]].get_value(TNFA_2), sol1[arr[i]].get_value(TRAF2_2),
               sol1[arr[i]].get_value(TRAF6_2), sol1[arr[i]].get_value(NIK_2), sol1[arr[i]].get_value(IKK_2),
               sol1[arr[i]].get_value(IKB_2), sol1[arr[i]].get_value(MTOR_2), sol1[arr[i]].get_value(P70S6_2),
               sol1[arr[i]].get_value(PIP3_2), sol1[arr[i]].get_value(PDK1_2), sol1[arr[i]].get_value(AKT_2),
               sol1[arr[i]].get_value(IL1A_2), sol1[arr[i]].get_value(IRS1S_2)]

        cmp3_2.append([j for j, e in enumerate(cmp1[i]) if e != 0])
        cmp3_2 = [x for x in cmp3_2 if x != [0]]
        cmp3_2.sort()
        cmp3_2 = list(cmp3_2 for cmp3_2,_ in itertools.groupby(cmp3_2))
    print(Counter(chain.from_iterable(cmp3_2)))

    opt_model1.solve()
    sol2 = opt_model1.solution
    obj2 = opt_model1.objective_value

    print("Objective values: ", obj2)
    opt_model1.print_solution()

    sol1 = opt_model1.populate_solution_pool()
    numsol_2 = sol1.size
    print("The solution pool contains %d solutions." % numsol_2)
    meanobjval = sol1.mean_objective_value
    print("The mean objective value in the solution pool: %d " % meanobjval)

    arr = [j for j in range(sol1.size) if sol1[j].objective_value >= 1]
    cmp1 = [[0 for x in range(1)] for y in range(len(arr))]
    cmp3_1 = [[0 for x in range(1)] for y in range(len(arr))]

    for i in range(len(arr)):
        #print(sol1[arr[i]])

        cmp1[i] = [sol1[arr[i]].get_value(IL6_1), sol1[arr[i]].get_value(JAK2_1), sol1[arr[i]].get_value(STAT3_1),
               sol1[arr[i]].get_value(TGFA_1), sol1[arr[i]].get_value(EGFR_1), sol1[arr[i]].get_value(MEK_1),
               sol1[arr[i]].get_value(ERK_1), sol1[arr[i]].get_value(MSK12_1), sol1[arr[i]].get_value(CREB_1),
               sol1[arr[i]].get_value(PI3K_1), sol1[arr[i]].get_value(MAP3K1_1), sol1[arr[i]].get_value(MKK7_1),
               sol1[arr[i]].get_value(JNK_1), sol1[arr[i]].get_value(MKK4_1), sol1[arr[i]].get_value(P38_1),
               sol1[arr[i]].get_value(ASK1_1), sol1[arr[i]].get_value(MAP3K7_1), sol1[arr[i]].get_value(MKK3_1),
               sol1[arr[i]].get_value(PRAK_1), sol1[arr[i]].get_value(TNFA_1), sol1[arr[i]].get_value(TRAF2_1),
               sol1[arr[i]].get_value(TRAF6_1), sol1[arr[i]].get_value(NIK_1), sol1[arr[i]].get_value(IKK_1),
               sol1[arr[i]].get_value(IKB_1), sol1[arr[i]].get_value(MTOR_1), sol1[arr[i]].get_value(P70S6_1),
               sol1[arr[i]].get_value(PIP3_1), sol1[arr[i]].get_value(PDK1_1), sol1[arr[i]].get_value(AKT_1),
               sol1[arr[i]].get_value(IL1A_1), sol1[arr[i]].get_value(IRS1S_1)]

        cmp3_1.append([j for j, e in enumerate(cmp1[i]) if e != 0])
        cmp3_1 = [x for x in cmp3_1 if x != [0]]
        cmp3_1.sort()
        cmp3_1 = list(cmp3_1 for cmp3_1,_ in itertools.groupby(cmp3_1))
    print(Counter(chain.from_iterable(cmp3_1)))
    print("\n")

    avr1 = []
    avr2 = []
    #avr = [x for x in cmp3_1 if x not in cmp3_2] + [x for x in cmp3_2 if x not in cmp3_1]
    avr1 = [x for x in cmp3_1 if x not in cmp3_2]                                # ELEMENTARY MODES FOR NETWORK A
    avr2 = [x for x in cmp3_2 if x not in cmp3_1]                                # ELEMENTARY MODES FOR NETWORK B
    avr_comm = [x for x in cmp3_1 if x in cmp3_2]

    match1 = []
    match2 = []
    ind1 = []
    inr1 = []
    ind2 = []
    inr2 = []

    if (h2[i1][0] != 0):
      opt_model2.remove_constraint(mdl3a)
      opt_model1.remove_constraint(mdl3f)
    if (h2[i1][1] != 0):
      opt_model2.remove_constraint(mdl3b)
      opt_model1.remove_constraint(mdl3g)
    if (h2[i1][2] != 0):
      opt_model2.remove_constraint(mdl3c)
      opt_model1.remove_constraint(mdl3h)
    if (h2[i1][3] != 0):
      opt_model2.remove_constraint(mdl3d)
      opt_model1.remove_constraint(mdl3i)
    if (h2[i1][4] != 0):
      opt_model2.remove_constraint(mdl3e)
      opt_model1.remove_constraint(mdl3j)
    if (h1[j1][0] != 0):
      opt_model2.remove_constraint(mdl4a)
      opt_model1.remove_constraint(mdl4d)
    if (h1[j1][1] != 0):
      opt_model2.remove_constraint(mdl4b)
      opt_model1.remove_constraint(mdl4e)
    if (h1[j1][2] != 0):
      opt_model2.remove_constraint(mdl4c)
      opt_model1.remove_constraint(mdl4f)

    for i in range(len(cnt_var)):

        mdl1 = opt_model1.add_constraint(eval(cnt_var[i])==1)
        mdl2 = opt_model2.add_constraint(eval(cnt_var_new[i])==1)

        opt_model2.solve()
        opt_model1.solve()

        opt_model1.remove_constraint(mdl1)
        opt_model2.remove_constraint(mdl2)

        sol2 = opt_model2.solution
        cmp2 = []

        cmp2 = [sol2.get_value(IL6_2), sol2.get_value(JAK2_2), sol2.get_value(STAT3_2), sol2.get_value(TGFA_2),
                sol2.get_value(EGFR_2), sol2.get_value(MEK_2), sol2.get_value(ERK_2), sol2.get_value(MSK12_2),
                sol2.get_value(CREB_2), sol2.get_value(PI3K_2), sol2.get_value(MAP3K1_2), sol2.get_value(MKK7_2),
                sol2.get_value(JNK_2), sol2.get_value(MKK4_2), sol2.get_value(P38_2), sol2.get_value(ASK1_2),
                sol2.get_value(MAP3K7_2), sol2.get_value(MKK3_2), sol2.get_value(PRAK_2), sol2.get_value(TNFA_2),
                sol2.get_value(TRAF2_2), sol2.get_value(TRAF6_2), sol2.get_value(NIK_2), sol2.get_value(IKK_2),
                sol2.get_value(IKB_2), sol2.get_value(MTOR_2), sol2.get_value(P70S6_2), sol2.get_value(PIP3_2),
                sol2.get_value(PDK1_2), sol2.get_value(AKT_2), sol2.get_value(IL1A_2), sol2.get_value(IRS1S_2)]

        sol1 = opt_model1.solution
        cmp1 = []
        cmp1 = [sol1.get_value(IL6_1), sol1.get_value(JAK2_1), sol1.get_value(STAT3_1), sol1.get_value(TGFA_1),
                sol1.get_value(EGFR_1), sol1.get_value(MEK_1), sol1.get_value(ERK_1), sol1.get_value(MSK12_1),
                sol1.get_value(CREB_1), sol1.get_value(PI3K_1), sol1.get_value(MAP3K1_1), sol1.get_value(MKK7_1),
                sol1.get_value(JNK_1), sol1.get_value(MKK4_1), sol1.get_value(P38_1), sol1.get_value(ASK1_1),
                sol1.get_value(MAP3K7_1), sol1.get_value(MKK3_1), sol1.get_value(PRAK_1), sol1.get_value(TNFA_1),
                sol1.get_value(TRAF2_1), sol1.get_value(TRAF6_1), sol1.get_value(NIK_1), sol1.get_value(IKK_1),
                sol1.get_value(IKB_1), sol1.get_value(MTOR_1), sol1.get_value(P70S6_1), sol1.get_value(PIP3_1),
                sol1.get_value(PDK1_1), sol1.get_value(AKT_1), sol1.get_value(IL1A_1), sol1.get_value(IRS1S_1)]

        dff1=[]
        dff2=[]
        if(j1==0):
          if (cmp1 != cmp2):
            dff1 = [i for i, e in enumerate(cmp1) if e != 0]
            dff2 = [i for i, e in enumerate(cmp2) if e != 0]
            for l in range(len(avr2)):
                if (len(dff1)>1 and ((dff1 in avr1 and dff1 not in avr_comm and (dff2 in avr2 or dff2 in avr_comm))
                    or (dff1 in avr_comm and dff1 not in avr1 and dff2 in avr2)) and x_in_y(dff1, avr2[l]) == True):
                  opt_model1.print_solution()
                  opt_model2.print_solution()
                  print(dff1)
                  print(avr1)
                  print("___________________")
                  print(dff2)
                  print(avr2)
                  print("___________________")
                  print("for PI3K: ")
                  print("Positive Result: ")
                  print("Common Perturbated variable between networks: ",cnt_var_new[i])
                  #print("Total objective value: ",opt_model1.objective_value+opt_model2.objective_value)
                  print("________________________________________________")
                  break
            for l in range(len(avr1)):
                if (x_in_y(dff2, avr1[l]) == True):
                  print("for PI3K: ")
                  print("Negative Result: ")
                  print("Common Perturbated variable between networks: ",cnt_var_new[i])
                  print("________________________________________________")
                  break

        if(j1==1):
          if (cmp1 != cmp2):
            dff1 = [i for i, e in enumerate(cmp1) if e != 0]
            dff2 = [i for i, e in enumerate(cmp2) if e != 0]
            for l in range(len(avr2)):
                if (len(dff1)>1 and ((dff1 in avr1 and dff1 not in avr_comm and (dff2 in avr2 or dff2 in avr_comm))
                    or (dff1 in avr_comm and dff1 not in avr1 and dff2 in avr2)) and x_in_y(dff1, avr2[l]) == True):
                  print("for MEK: ")
                  print("Positive Result: ")
                  opt_model1.print_solution()
                  opt_model2.print_solution()
                  print(dff1)
                  print(avr1)
                  print("___________________")
                  print(dff2)
                  print(avr2)
                  print("___________________")
                  print("Common Perturbated variable between networks: ",cnt_var_new[i])
                  print("Total objective value: ",opt_model1.objective_value+opt_model2.objective_value)
                  print("________________________________________________")
                  break
            for l in range(len(avr1)):
                if (x_in_y(dff2, avr1[l]) == True):
                  print("for MEK: ")
                  print("Negative Result: ")
                  print("Common Perturbated variable between networks: ",cnt_var_new[i])
                  print("________________________________________________")
                  break

        if(j1==2):
          if (cmp1 != cmp2):
            dff1 = [i for i, e in enumerate(cmp1) if e != 0]
            dff2 = [i for i, e in enumerate(cmp2) if e != 0]
            for l in range(len(avr2)):
                if (len(dff1)>1 and ((dff1 in avr1 and dff1 not in avr_comm and (dff2 in avr2 or dff2 in avr_comm))
                    or (dff1 in avr_comm and dff1 not in avr1 and dff2 in avr2)) and x_in_y(dff1, avr2[l]) == True):
                  print("for IKK: ")
                  print("Positive Result: ")
                  opt_model1.print_solution()
                  opt_model2.print_solution()
                  print(dff1)
                  print(avr1)
                  print("___________________")
                  print(dff2)
                  print(avr2)
                  print("___________________")
                  print("Common Perturbated variable between networks: ",cnt_var_new[i])
                  print("Total objective value: ",opt_model1.objective_value+opt_model2.objective_value)
                  print("________________________________________________")
                  break
            for l in range(len(avr1)):
                if (x_in_y(dff2, avr1[l]) == True):
                  print("for IKK: ")
                  print("Negative Result: ")
                  print("Common Perturbated variable between networks: ",cnt_var_new[i])
                  print("________________________________________________")
                  break

print("________________________________________________")
print("\n")

for i in range(0,len(cnt_var_diff)):

  mdl1 = opt_model1.add_constraint(eval(cnt_var_diff[i])==1)

  opt_model1.solve()
  opt_model1.remove_constraint(mdl1)

  if (MEK_1.solution_value != 0):
    #opt_model1.print_solution()
    print("Perturbated variable for MEK: ", cnt_var_diff[i])
    print("Total objective value: ",opt_model1.objective_value)

  if (PI3K_1.solution_value != 0):
    #opt_model1.print_solution()
    print("Perturbated variable for PI3K: ", cnt_var_diff[i])
    print("Total objective value: ",opt_model1.objective_value)

  if (IKK_1.solution_value != 0):
    #opt_model1.print_solution()
    print("Perturbated variable for IKK: ", cnt_var_diff[i])
    print("Total objective value: ",opt_model1.objective_value)

'''
import collections
import numpy as np
import pandas as pd
from itertools import chain
from collections import Counter
import sys

try:
    import cplex
except:
    if hasattr(sys, 'real_prefix'):
        #we are in a virtual env.
        !pip install cplex
    else:
        !pip install --user cplex

import sys
try:
    import docplex.mp
except:
    if hasattr(sys, 'real_prefix'):
        #we are in a virtual env.
        !pip install docplex
    else:
        !pip install --user docplex

import docplex.mp.model as cpx

opt_model2 = cpx.Model(name="MIP Model2")

IL6_2 = opt_model2.binary_var(name='IL6_2')
JAK2_2 = opt_model2.binary_var(name='JAK2_2')
STAT3_2 = opt_model2.binary_var(name='STAT3_2')
TGFA_2 = opt_model2.binary_var(name='TGFA_2')
EGFR_2 = opt_model2.binary_var(name='EGFR_2')
MEK_2 = opt_model2.binary_var(name='MEK_2')
ERK_2 = opt_model2.binary_var(name='ERK_2')
MSK12_2 = opt_model2.binary_var(name='MSK12_2')
CREB_2 = opt_model2.binary_var(name='CREB_2')
INS_2 = opt_model2.binary_var(name='INS_2')
PI3K_2 = opt_model2.binary_var(name='PI3K_2')
MAP3K1_2 = opt_model2.binary_var(name='MAP3K1_2')
MKK7_2 = opt_model2.binary_var(name='MKK7_2')
JNK_2 = opt_model2.binary_var(name='JNK_2')
CJUN_2 = opt_model2.binary_var(name='CJUN_2')
MKK4_2 = opt_model2.binary_var(name='MKK4_2')
P38_2 = opt_model2.binary_var(name='P38_2')
ASK1_2 = opt_model2.binary_var(name='ASK1_2')
MKK6_2 = opt_model2.binary_var(name='MKK6_2')
IRS1S_2 = opt_model2.binary_var(name='IRS1S_2')
MAP3K7_2 = opt_model2.binary_var(name='MAP3K7_2')
MKK3_2 = opt_model2.binary_var(name='MKK3_2')
PRAK_2 = opt_model2.binary_var(name='PRAK_2')
HSP27_2 = opt_model2.binary_var(name='HSP27_2')
TNFA_2 = opt_model2.binary_var(name='TNFA_2')
TRAF2_2 = opt_model2.binary_var(name='TRAF2_2')
TRAF6_2 = opt_model2.binary_var(name='TRAF6_2')
NIK_2 = opt_model2.binary_var(name='NIK_2')
IKK_2 = opt_model2.binary_var(name='IKK_2')
IKB_2 = opt_model2.binary_var(name='IKB_2')
MTOR_2 = opt_model2.binary_var(name='MTOR_2')
P70S6_2 = opt_model2.binary_var(name='P70S6_2')
PIP3_2 = opt_model2.binary_var(name='PIP3_2')
PDK1_2 = opt_model2.binary_var(name='PDK1_2')
AKT_2 = opt_model2.binary_var(name='AKT_2')
GSK3_2 = opt_model2.binary_var(name='GSK3_2')
IL1A_2 = opt_model2.binary_var(name='IL1A_2')

am1 = opt_model2.binary_var(name='am1')
am2 = opt_model2.binary_var(name='am2')
am3 = opt_model2.binary_var(name='am3')
am4 = opt_model2.binary_var(name='am4')
am5 = opt_model2.binary_var(name='am5')
am6 = opt_model2.binary_var(name='am6')
am7 = opt_model2.binary_var(name='am7')
am8 = opt_model2.binary_var(name='am8')
am9 = opt_model2.binary_var(name='am9')
am10 = opt_model2.binary_var(name='am10')
am11 = opt_model2.binary_var(name='am11')
am12 = opt_model2.binary_var(name='am12')
am13 = opt_model2.binary_var(name='am13')
am14 = opt_model2.binary_var(name='am14')
am15 = opt_model2.binary_var(name='am15')
am16 = opt_model2.binary_var(name='am16')
am17 = opt_model2.binary_var(name='am17')
am18 = opt_model2.binary_var(name='am18')
am19 = opt_model2.binary_var(name='am19')
am20 = opt_model2.binary_var(name='am20')
am21 = opt_model2.binary_var(name='am21')
am22 = opt_model2.binary_var(name='am22')

#_______________________________________________________________________________ Model 1. IKK

opt_model2.add_constraint(IL6_2 + JAK2_2 + STAT3_2 + IKK_2 + GSK3_2 <= 4)
opt_model2.add_constraint(JAK2_2 + STAT3_2 + IKK_2 + GSK3_2 <= 3)
opt_model2.add_constraint(TGFA_2 + EGFR_2 + MEK_2 + ERK_2 + MSK12_2 + CREB_2 + IKK_2 + P70S6_2 + GSK3_2 <= 8)
opt_model2.add_constraint(EGFR_2 + MEK_2 + ERK_2 + MSK12_2 + CREB_2 + IKK_2 + P70S6_2 + GSK3_2 <= 7)
opt_model2.add_constraint(MEK_2 + ERK_2 + MSK12_2 + CREB_2 + IKK_2 + P70S6_2 + GSK3_2 <= 6)
opt_model2.add_constraint(ERK_2 + MSK12_2 + CREB_2 + IKK_2 + P70S6_2 + GSK3_2 <= 5)
opt_model2.add_constraint(PI3K_2 + MAP3K1_2 + MKK7_2 + JNK_2 + CJUN_2 + IKK_2 + MTOR_2 + P70S6_2 + PIP3_2 + PDK1_2 + AKT_2 + IRS1S_2 <= 11)
opt_model2.add_constraint(MKK7_2 + JNK_2 + CJUN_2 + ASK1_2 + IKK_2 + GSK3_2 <= 5)
opt_model2.add_constraint(MSK12_2 + CREB_2 + JNK_2 + CJUN_2 + MKK4_2 + P38_2 + PRAK_2 + IKK_2 + GSK3_2 <= 8)
opt_model2.add_constraint(MSK12_2 + CREB_2 + P38_2 + MKK3_2 + PRAK_2 + IKK_2 + GSK3_2 <= 6)
opt_model2.add_constraint(MKK7_2 + JNK_2 + CJUN_2 + ASK1_2 + IKK_2 + GSK3_2 <= 5)
opt_model2.add_constraint(MSK12_2 + CREB_2 + P38_2 + MKK6_2 + MAP3K7_2 + MKK3_2 + PRAK_2 + NIK_2 + IKK_2 + GSK3_2 <= 9)
opt_model2.add_constraint(MSK12_2 + CREB_2 + P38_2 + MKK3_2 + PRAK_2 + IKK_2 + GSK3_2 <= 6)
opt_model2.add_constraint(PRAK_2 + IKK_2 + GSK3_2 <= 2)
opt_model2.add_constraint(MKK7_2 + JNK_2 + CJUN_2 + ASK1_2 + TNFA_2 + TRAF2_2 + IKK_2 + GSK3_2 <= 7)
opt_model2.add_constraint(MKK7_2 + JNK_2 + CJUN_2 + ASK1_2 + TRAF2_2 + IKK_2 + GSK3_2 <= 6)
opt_model2.add_constraint(MSK12_2 + CREB_2 + MAP3K1_2 + MKK7_2 + JNK_2 + CJUN_2 + P38_2 + MKK6_2 + MAP3K7_2 + MKK3_2 + PRAK_2 + TRAF6_2 + NIK_2 + IKK_2 + GSK3_2 <= 14)
opt_model2.add_constraint(NIK_2 + IKK_2 + GSK3_2 <= 2)
opt_model2.add_constraint(IKK_2 + GSK3_2 <= 1)
opt_model2.add_constraint(IKK_2 + MTOR_2 + P70S6_2 + AKT_2 + IRS1S_2 <= 4)
opt_model2.add_constraint(IKK_2 + MTOR_2 + P70S6_2 + PIP3_2 + PDK1_2 + AKT_2 + IRS1S_2 <= 6)
opt_model2.add_constraint(IKK_2 + MTOR_2 + P70S6_2 + PDK1_2 + AKT_2 + IRS1S_2 <= 5)
opt_model2.add_constraint(MSK12_2 + CREB_2 + MAP3K1_2 + MKK7_2 + JNK_2 + CJUN_2 + P38_2 + MKK6_2 + MAP3K7_2 + MKK3_2 + PRAK_2 + TRAF6_2 + NIK_2 + IKK_2 + IL1A_2 + GSK3_2 <= 15)
opt_model2.add_constraint(IKK_2 + GSK3_2 + IRS1S_2 <= 2)

#_______________________________________________________________________________Model 2. IKK

opt_model2.add_constraint(am1 <= (IL6_2 + JAK2_2 + STAT3_2 + IKB_2)/4)
opt_model2.add_constraint(am1 >= (IL6_2 + JAK2_2 + STAT3_2 + IKB_2) - 3)
opt_model2.add_constraint(am2 <= (JAK2_2 + STAT3_2 + IKB_2)/3)
opt_model2.add_constraint(am2 >= (JAK2_2 + STAT3_2 + IKB_2) - 2)
opt_model2.add_constraint(am3 <= (STAT3_2 + TGFA_2 + EGFR_2 + MEK_2 + ERK_2 + MSK12_2 + CREB_2 + PI3K_2 + MAP3K1_2 + MKK7_2 + JNK_2 + PRAK_2 + HSP27_2 + IKB_2 + MTOR_2 + P70S6_2 + PIP3_2 + PDK1_2 + AKT_2 + IRS1S_2)/20)
opt_model2.add_constraint(am3 >= (STAT3_2 + TGFA_2 + EGFR_2 + MEK_2 + ERK_2 + MSK12_2 + CREB_2 + PI3K_2 + MAP3K1_2 + MKK7_2 + JNK_2 + PRAK_2 + HSP27_2 + IKB_2 + MTOR_2 + P70S6_2 + PIP3_2 + PDK1_2 + AKT_2 + IRS1S_2) - 19)
opt_model2.add_constraint(am4 <= (STAT3_2 + EGFR_2 + MEK_2 + ERK_2 + MSK12_2 + CREB_2 + PI3K_2 + MAP3K1_2 + MKK7_2 + JNK_2 + PRAK_2 + HSP27_2 + IKB_2 + MTOR_2 + P70S6_2 + PIP3_2 + PDK1_2 + AKT_2 + IRS1S_2)/19)
opt_model2.add_constraint(am4 >= (STAT3_2 + EGFR_2 + MEK_2 + ERK_2 + MSK12_2 + CREB_2 + PI3K_2 + MAP3K1_2 + MKK7_2 + JNK_2 + PRAK_2 + HSP27_2 + IKB_2 + MTOR_2 + P70S6_2 + PIP3_2 + PDK1_2 + AKT_2 + IRS1S_2) - 18)
opt_model2.add_constraint(am5 <= (STAT3_2 + MEK_2 + ERK_2 + MSK12_2 + CREB_2 + PRAK_2 + HSP27_2 + IKB_2 + P70S6_2)/9)
opt_model2.add_constraint(am5 >= (STAT3_2 + MEK_2 + ERK_2 + MSK12_2 + CREB_2 + PRAK_2 + HSP27_2 + IKB_2 + P70S6_2) - 8)
opt_model2.add_constraint(am6 <= (STAT3_2 + ERK_2 + MSK12_2 + CREB_2 + PRAK_2 + HSP27_2 + IKB_2 + P70S6_2)/8)
opt_model2.add_constraint(am6 >= (STAT3_2 + ERK_2 + MSK12_2 + CREB_2 + PRAK_2 + HSP27_2 + IKB_2 + P70S6_2) - 7)
opt_model2.add_constraint(am7 <= (STAT3_2 + MSK12_2 + CREB_2 + P38_2 + IKB_2)/5)
opt_model2.add_constraint(am7 >= (STAT3_2 + MSK12_2 + CREB_2 + P38_2 + IKB_2) - 4)
opt_model2.add_constraint(am8 <= (STAT3_2 + PI3K_2 + MAP3K1_2 + MKK7_2 + JNK_2 + IKB_2 + MTOR_2 + P70S6_2 + PIP3_2 + PDK1_2 + AKT_2 + IRS1S_2)/12)
opt_model2.add_constraint(am8 >= (STAT3_2 + PI3K_2 + MAP3K1_2 + MKK7_2 + JNK_2 + IKB_2 + MTOR_2 + P70S6_2 + PIP3_2 + PDK1_2 + AKT_2 + IRS1S_2) - 11)
opt_model2.add_constraint(am9 <= (MAP3K1_2 + MKK7_2 + JNK_2 + MAP3K7_2 + MKK3_2 + PRAK_2 + HSP27_2 + TRAF6_2 + NIK_2 + IKK_2)/10)
opt_model2.add_constraint(am9 >= (MAP3K1_2 + MKK7_2 + JNK_2 + MAP3K7_2 + MKK3_2 + PRAK_2 + HSP27_2 + TRAF6_2 + NIK_2 + IKK_2) - 9)
opt_model2.add_constraint(am10 <= (STAT3_2 + MKK7_2 + JNK_2 + ASK1_2 + IKB_2)/5)
opt_model2.add_constraint(am10 >= (STAT3_2 + MKK7_2 + JNK_2 + ASK1_2 + IKB_2) - 4)
opt_model2.add_constraint(am11 <= (STAT3_2 + MSK12_2 + CREB_2 + JNK_2 + MKK4_2 + P38_2 + IKB_2)/7)
opt_model2.add_constraint(am11 >= (STAT3_2 + MSK12_2 + CREB_2 + JNK_2 + MKK4_2 + P38_2 + IKB_2) - 6)
opt_model2.add_constraint(am12 <= (STAT3_2 + MKK7_2 + JNK_2 + MAP3K7_2 + MKK3_2 + PRAK_2 + HSP27_2 + NIK_2 + IKB_2)/9)
opt_model2.add_constraint(am12 >= (STAT3_2 + MKK7_2 + JNK_2 + MAP3K7_2 + MKK3_2 + PRAK_2 + HSP27_2 + NIK_2 + IKB_2) - 8)
opt_model2.add_constraint(am13 <= (STAT3_2 + MKK3_2 + PRAK_2 + HSP27_2 + IKB_2)/5)
opt_model2.add_constraint(am13 >= (STAT3_2 + MKK3_2 + PRAK_2 + HSP27_2 + IKB_2) - 4)
opt_model2.add_constraint(am14 <= (STAT3_2 + MKK7_2 + JNK_2 + ASK1_2 + TNFA_2 + TRAF2_2 + IKB_2)/7)
opt_model2.add_constraint(am14 >= (STAT3_2 + MKK7_2 + JNK_2 + ASK1_2 + TNFA_2 + TRAF2_2 + IKB_2) - 6)
opt_model2.add_constraint(am15 <= (STAT3_2 + MKK7_2 + JNK_2 + ASK1_2 + TRAF2_2 + IKB_2)/6)
opt_model2.add_constraint(am15 >= (STAT3_2 + MKK7_2 + JNK_2 + ASK1_2 + TRAF2_2 + IKB_2) - 5)
opt_model2.add_constraint(am16 <= (STAT3_2 + NIK_2 + IKB_2)/3)
opt_model2.add_constraint(am16 >= (STAT3_2 + NIK_2 + IKB_2) - 2)
opt_model2.add_constraint(am17 <= (STAT3_2 + IKB_2 + MTOR_2 + P70S6_2 + IRS1S_2)/5)
opt_model2.add_constraint(am17 >= (STAT3_2 + IKB_2 + MTOR_2 + P70S6_2 + IRS1S_2) - 4)
opt_model2.add_constraint(am18 <= (STAT3_2 + IKB_2 + MTOR_2 + P70S6_2 + PIP3_2 + PDK1_2 + AKT_2 + IRS1S_2)/8)
opt_model2.add_constraint(am18 >= (STAT3_2 + IKB_2 + MTOR_2 + P70S6_2 + PIP3_2 + PDK1_2 + AKT_2 + IRS1S_2) - 7)
opt_model2.add_constraint(am19 <= (STAT3_2 + IKB_2 + MTOR_2 + P70S6_2 + PDK1_2 + AKT_2 + IRS1S_2)/7)
opt_model2.add_constraint(am19 >= (STAT3_2 + IKB_2 + MTOR_2 + P70S6_2 + PDK1_2 + AKT_2 + IRS1S_2) - 6)
opt_model2.add_constraint(am20 <= (STAT3_2 + IKB_2 + MTOR_2 + P70S6_2 + AKT_2 + IRS1S_2)/6)
opt_model2.add_constraint(am20 >= (STAT3_2 + IKB_2 + MTOR_2 + P70S6_2 + AKT_2 + IRS1S_2) - 5)
opt_model2.add_constraint(am21 <= (MAP3K1_2 + MKK7_2 + JNK_2 + MAP3K7_2 + MKK3_2 + PRAK_2 + HSP27_2 + TRAF6_2 + NIK_2 + IKK_2 + IL1A_2)/11)
opt_model2.add_constraint(am21 >= (MAP3K1_2 + MKK7_2 + JNK_2 + MAP3K7_2 + MKK3_2 + PRAK_2 + HSP27_2 + TRAF6_2 + NIK_2 + IKK_2 + IL1A_2) - 10)
opt_model2.add_constraint(am22 <= (STAT3_2 + IKB_2 + IRS1S_2)/3)
opt_model2.add_constraint(am22 >= (STAT3_2 + IKB_2 + IRS1S_2) - 2)
opt_model2.add_constraint( am1 + am2 + am3 + am4 + am5 + am6 + am7 + am8 + am9 + am10 + am11 + am12 + am13 + am14 + am15 + am16 + am17 + am18 + am19 + am20 + am21 + am22 >= 1)

opt_model2.minimize(IL6_2 + JAK2_2 + STAT3_2 + TGFA_2 + EGFR_2 + MEK_2 + ERK_2 + MSK12_2 + CREB_2 +
     INS_2 + PI3K_2 + MAP3K1_2 + MKK7_2 + JNK_2  + CJUN_2 +  MKK4_2 + P38_2 + ASK1_2 + MKK6_2 + IRS1S_2 +
     MAP3K7_2 + MKK3_2 + PRAK_2 + HSP27_2 + TNFA_2 + TRAF2_2 + TRAF6_2 + NIK_2 + IKK_2 + IKB_2 + MTOR_2 +
     P70S6_2 + PIP3_2 + PDK1_2 + AKT_2 + GSK3_2  + IL1A_2)

opt_model2.solve()
sol2 = opt_model2.solution
obj2 = opt_model2.objective_value

print("Objective values: ", obj2)
opt_model2.print_solution()

sol1 = opt_model2.populate_solution_pool()
numsol_1 = sol1.size
print("The solution pool contains %d solutions." % numsol_1)
meanobjval = sol1.mean_objective_value
print("The mean objective value in the solution pool: %d " % meanobjval)

for jj in range(numsol_1):
  print("jj:__",jj)
  print(sol1[jj])
  print("\n")

'''


# %% [code]
%load_ext rpy2.ipython
from google.colab import drive
drive.mount('/content/drive')

# %% [code]
%%R
'''
if (!require("BiocManager", quietly = TRUE))
    install.packages("BiocManager")

BiocManager::install("KEGGgraph")

library(KEGGgraph)
library(RCurl)

path = "cpr00030"

file = paste("http://rest.kegg.jp/get/", path, "/kgml", sep = "")
pathway = try(getURL(file), silent = TRUE)
reactions = try(getReactions(parseKGML(pathway)), silent = TRUE)
'''

# %% [code]
%%R

if (!requireNamespace("BiocManager", quietly = TRUE))
    install.packages("BiocManager")
BiocManager::install("pathview")

library(pathview)

download.kegg(pathway.id = "01212", species = "cpr", kegg.dir = ".",
file.type=c("xml", "png"))

download.kegg(pathway.id = "01230", species = "cpr", kegg.dir = ".",
file.type=c("xml", "png"))

download.kegg(pathway.id = "01212", species = "blj", kegg.dir = ".",
file.type=c("xml", "png"))

download.kegg(pathway.id = "01230", species = "blj", kegg.dir = ".",
file.type=c("xml", "png"))


# %% [code]
#_______________________________________________________________________________ fifth code: solving circuits from KEGG
import collections
import numpy as np
import pandas as pd
from itertools import chain
from collections import Counter
import sys

try:
    import cplex
except:
    if hasattr(sys, 'real_prefix'):
        #we are in a virtual env.
        !pip install cplex
    else:
        !pip install --user cplex

import sys
try:
    import docplex.mp
except:
    if hasattr(sys, 'real_prefix'):
        #we are in a virtual env.
        !pip install docplex
    else:
        !pip install --user docplex

import docplex.mp.model as cpx

opt_modelcpr = cpx.Model(name="CPR Model")
opt_modelblj = cpx.Model(name="BLJ Model")

#_______________________________________________________________________________ CPR Variables
C00440c=opt_modelcpr.binary_var(name='C00440c')
C00234c=opt_modelcpr.binary_var(name='C00234c')
C00058c=opt_modelcpr.binary_var(name='C00058c')
C00118c=opt_modelcpr.binary_var(name='C00118c')
C00143c=opt_modelcpr.binary_var(name='C00143c')
C00447c=opt_modelcpr.binary_var(name='C00447c')
C00631c=opt_modelcpr.binary_var(name='C00631c')
C00122c=opt_modelcpr.binary_var(name='C00122c')
C00041c=opt_modelcpr.binary_var(name='C00041c')
C00136c=opt_modelcpr.binary_var(name='C00136c')
C00049c=opt_modelcpr.binary_var(name='C00049c')
C04442c=opt_modelcpr.binary_var(name='C04442c')
C00232c=opt_modelcpr.binary_var(name='C00232c')
C00111c=opt_modelcpr.binary_var(name='C00111c')
C00042c=opt_modelcpr.binary_var(name='C00042c')
C00236c=opt_modelcpr.binary_var(name='C00236c')
C05345c=opt_modelcpr.binary_var(name='C05345c')
C00231c=opt_modelcpr.binary_var(name='C00231c')
C01144c=opt_modelcpr.binary_var(name='C01144c')
C03232c=opt_modelcpr.binary_var(name='C03232c')
C00267c=opt_modelcpr.binary_var(name='C00267c')
C00037c=opt_modelcpr.binary_var(name='C00037c')
C00033c=opt_modelcpr.binary_var(name='C00033c')
C15972c=opt_modelcpr.binary_var(name='C15972c')
C05125c=opt_modelcpr.binary_var(name='C05125c')
C01236c=opt_modelcpr.binary_var(name='C01236c')
C00011c=opt_modelcpr.binary_var(name='C00011c')
C00227c=opt_modelcpr.binary_var(name='C00227c')
C05382c=opt_modelcpr.binary_var(name='C05382c')
C00117c=opt_modelcpr.binary_var(name='C00117c')
C00160c=opt_modelcpr.binary_var(name='C00160c')
C00091c=opt_modelcpr.binary_var(name='C00091c')
C00065c=opt_modelcpr.binary_var(name='C00065c')
C15973c=opt_modelcpr.binary_var(name='C15973c')
C00068c=opt_modelcpr.binary_var(name='C00068c')
C11062c=opt_modelcpr.binary_var(name='C11062c')
C05378c=opt_modelcpr.binary_var(name='C05378c')
C00345c=opt_modelcpr.binary_var(name='C00345c')
C00085c=opt_modelcpr.binary_var(name='C00085c')
C00199c=opt_modelcpr.binary_var(name='C00199c')
C00048c=opt_modelcpr.binary_var(name='C00048c')
C00197c=opt_modelcpr.binary_var(name='C00197c')
C00258c=opt_modelcpr.binary_var(name='C00258c')
C00007c=opt_modelcpr.binary_var(name='C00007c')
C00022c=opt_modelcpr.binary_var(name='C00022c')
C00668c=opt_modelcpr.binary_var(name='C00668c')
C00149c=opt_modelcpr.binary_var(name='C00149c')
C00332c=opt_modelcpr.binary_var(name='C00332c')
C00168c=opt_modelcpr.binary_var(name='C00168c')
C00354c=opt_modelcpr.binary_var(name='C00354c')
C00025c=opt_modelcpr.binary_var(name='C00025c')
C00988c=opt_modelcpr.binary_var(name='C00988c')
C00024c=opt_modelcpr.binary_var(name='C00024c')
C00036c=opt_modelcpr.binary_var(name='C00036c')
C16255c=opt_modelcpr.binary_var(name='C16255c')
C00027c=opt_modelcpr.binary_var(name='C00027c')
C00101c=opt_modelcpr.binary_var(name='C00101c')
C00445c=opt_modelcpr.binary_var(name='C00445c')
C00279c=opt_modelcpr.binary_var(name='C00279c')
C00074c=opt_modelcpr.binary_var(name='C00074c')
C00877c=opt_modelcpr.binary_var(name='C00877c')
C00237c=opt_modelcpr.binary_var(name='C00237c')
C01182c=opt_modelcpr.binary_var(name='C01182c')
C01005c=opt_modelcpr.binary_var(name='C01005c')
C00026c=opt_modelcpr.binary_var(name='C00026c')
C01172c=opt_modelcpr.binary_var(name='C01172c')
C00989c=opt_modelcpr.binary_var(name='C00989c')
C00014c=opt_modelcpr.binary_var(name='C00014c')
#R03270c=opt_modelcpr.binary_var(name='R03270c')
R01830c=opt_modelcpr.binary_var(name='R01830c')
R01827c=opt_modelcpr.binary_var(name='R01827c')
R01641c=opt_modelcpr.binary_var(name='R01641c')
R00475c=opt_modelcpr.binary_var(name='R00475c')
R00372c=opt_modelcpr.binary_var(name='R00372c')
R00588c=opt_modelcpr.binary_var(name='R00588c')
#R10243c=opt_modelcpr.binary_var(name='R10243c')
#_______________________________________________________________________________ BLJ Variables
C00440b=opt_modelblj.binary_var(name='C00440b')
C00234b=opt_modelblj.binary_var(name='C00234b')
C00058b=opt_modelblj.binary_var(name='C00058b')
C00118b=opt_modelblj.binary_var(name='C00118b')
C00143b=opt_modelblj.binary_var(name='C00143b')
C00447b=opt_modelblj.binary_var(name='C00447b')
C00631b=opt_modelblj.binary_var(name='C00631b')
C00122b=opt_modelblj.binary_var(name='C00122b')
C00119b=opt_modelblj.binary_var(name='C00119b')
C00232b=opt_modelblj.binary_var(name='C00232b')
C16254b=opt_modelblj.binary_var(name='C16254b')
C00111b=opt_modelblj.binary_var(name='C00111b')
C00042b=opt_modelblj.binary_var(name='C00042b')
C00236b=opt_modelblj.binary_var(name='C00236b')
C05345b=opt_modelblj.binary_var(name='C05345b')
C00231b=opt_modelblj.binary_var(name='C00231b')
C01144b=opt_modelblj.binary_var(name='C01144b')
C03232b=opt_modelblj.binary_var(name='C03232b')
C00267b=opt_modelblj.binary_var(name='C00267b')
C00037b=opt_modelblj.binary_var(name='C00037b')
C00033b=opt_modelblj.binary_var(name='C00033b')
C00311b=opt_modelblj.binary_var(name='C00311b')
C15972b=opt_modelblj.binary_var(name='C15972b')
C05125b=opt_modelblj.binary_var(name='C05125b')
C01236b=opt_modelblj.binary_var(name='C01236b')
C00011b=opt_modelblj.binary_var(name='C00011b')
C00227b=opt_modelblj.binary_var(name='C00227b')
C05382b=opt_modelblj.binary_var(name='C05382b')
C00117b=opt_modelblj.binary_var(name='C00117b')
C00160b=opt_modelblj.binary_var(name='C00160b')
C00091b=opt_modelblj.binary_var(name='C00091b')
C00065b=opt_modelblj.binary_var(name='C00065b')
C15973b=opt_modelblj.binary_var(name='C15973b')
C00068b=opt_modelblj.binary_var(name='C00068b')
C11062b=opt_modelblj.binary_var(name='C11062b')
C05378b=opt_modelblj.binary_var(name='C05378b')
C00345b=opt_modelblj.binary_var(name='C00345b')
C00085b=opt_modelblj.binary_var(name='C00085b')
C00199b=opt_modelblj.binary_var(name='C00199b')
C00048b=opt_modelblj.binary_var(name='C00048b')
C00197b=opt_modelblj.binary_var(name='C00197b')
C00258b=opt_modelblj.binary_var(name='C00258b')
C00007b=opt_modelblj.binary_var(name='C00007b')
C00022b=opt_modelblj.binary_var(name='C00022b')
C00668b=opt_modelblj.binary_var(name='C00668b')
C00149b=opt_modelblj.binary_var(name='C00149b')
C00332b=opt_modelblj.binary_var(name='C00332b')
C00168b=opt_modelblj.binary_var(name='C00168b')
C00354b=opt_modelblj.binary_var(name='C00354b')
C00025b=opt_modelblj.binary_var(name='C00025b')
C00988b=opt_modelblj.binary_var(name='C00988b')
C00024b=opt_modelblj.binary_var(name='C00024b')
C00036b=opt_modelblj.binary_var(name='C00036b')
C16255b=opt_modelblj.binary_var(name='C16255b')
C00027b=opt_modelblj.binary_var(name='C00027b')
C00101b=opt_modelblj.binary_var(name='C00101b')
C00445b=opt_modelblj.binary_var(name='C00445b')
C00279b=opt_modelblj.binary_var(name='C00279b')
C00074b=opt_modelblj.binary_var(name='C00074b')
C00158b=opt_modelblj.binary_var(name='C00158b')
C00877b=opt_modelblj.binary_var(name='C00877b')
C00237b=opt_modelblj.binary_var(name='C00237b')
C01182b=opt_modelblj.binary_var(name='C01182b')
C01005b=opt_modelblj.binary_var(name='C01005b')
C00026b=opt_modelblj.binary_var(name='C00026b')
C01172b=opt_modelblj.binary_var(name='C01172b')
C00989b=opt_modelblj.binary_var(name='C00989b')
C00014b=opt_modelblj.binary_var(name='C00014b')
#R03270b=opt_modelblj.binary_var(name='R03270b')
R01830b=opt_modelblj.binary_var(name='R01830b')
R01827b=opt_modelblj.binary_var(name='R01827b')
R01641b=opt_modelblj.binary_var(name='R01641b')
R00475b=opt_modelblj.binary_var(name='R00475b')
R00372b=opt_modelblj.binary_var(name='R00372b')
R00588b=opt_modelblj.binary_var(name='R00588b')
#R10243b=opt_modelblj.binary_var(name='R10243b')

#_______________________________________________ BLJ and CPR Constrains ________________________________________________________________

#_______________________________________________________________________________ BLJ (Carbon metabolism - Bifidobacterium longum DJO10A)

#_______________________________________________________________________________ M00001
#R01786,R02189,R09085
opt_modelblj.add_constraint(C00267b<= C00668b)
#R02740
opt_modelblj.add_constraint(C00668b<= C05345b)
#R04779,R09084
#opt_modelblj.add_constraint(C05345b<= C05378b)
#R01070
#opt_modelblj.add_constraint(C05378b<= C00111b+C00118b)
opt_modelblj.add_constraint(C05378b<= C00111b)
opt_modelblj.add_constraint(C05378b<= C00118b)
#R01015
opt_modelblj.add_constraint(C00111b<= C00118b)
#R01061,R01063
opt_modelblj.add_constraint(C00118b<= C00236b)
#R01512
opt_modelblj.add_constraint(C00236b<= C00197b)
#R07159
opt_modelblj.add_constraint(C00118b<= C00197b)
#R01518
opt_modelblj.add_constraint(C00197b<= C00631b)
#R00658
opt_modelblj.add_constraint(C00631b<= C00074b)
#R00200
opt_modelblj.add_constraint(C00074b<= C00022b)

#_______________________________________________________________________________ M00307
#R00209,R01196
opt_modelblj.add_constraint(C00022b<= C00024b)
##R00014
#opt_modelblj.add_constraint(C05125b >= C00022b+C00068b -1)
#opt_modelblj.add_constraint(C05125b <= C00022b)
#opt_modelblj.add_constraint(C05125b <= C00068b)
#opt_modelblj.add_constraint(C05125b <= 1)
##R03270
##opt_modelblj.add_constraint(C05125b+C15972b<= C16255b+C00068b)                         # 2 plus
#opt_modelblj.add_constraint(R03270b  >= C05125b+C15972b -1)
#opt_modelblj.add_constraint(R03270b  <= C05125b)
#opt_modelblj.add_constraint(R03270b  <= C15972b)
#opt_modelblj.add_constraint(R03270b  <= 1)
#opt_modelblj.add_constraint(R03270b <= C16255b)
#opt_modelblj.add_constraint(R03270b <= C00068b)
##R02569
#opt_modelblj.add_constraint(C16255b<= C00024b+C15973b)
##R07618
#opt_modelblj.add_constraint(C15973b<= C15972b)

#_______________________________________________________________________________ M00009
#R00351
opt_modelblj.add_constraint(C00158b >= C00024b+C00036b -1)
opt_modelblj.add_constraint(C00158b <= C00024b)
opt_modelblj.add_constraint(C00158b <= C00036b)
opt_modelblj.add_constraint(C00158b <= 1)
#R01325+R01900,R01324
opt_modelblj.add_constraint(C00158b<= C00311b)
#R01899+R00268,R00267,R00709
opt_modelblj.add_constraint(C00311b<= C00026b)
#R00621+R03316,R01700
opt_modelblj.add_constraint(C16254b >= C00026b+C15972b -1)
opt_modelblj.add_constraint(C16254b <= C00026b)
opt_modelblj.add_constraint(C16254b <= C15972b)
opt_modelblj.add_constraint(C16254b <= 1)
#R02570
#opt_modelblj.add_constraint(C16254b<= C00091b+C15973b)
opt_modelblj.add_constraint(C16254b<= C00091b)
opt_modelblj.add_constraint(C16254b<= C15973b)
#R07618
opt_modelblj.add_constraint(C15973b<= C15972b)
#R01197
opt_modelblj.add_constraint(C00026b<= C00091b)
#R00405,R00432,R00727,R10343
opt_modelblj.add_constraint(C00091b<= C00042b)
#R02164
opt_modelblj.add_constraint(C00042b<= C00122b)
#R01082
opt_modelblj.add_constraint(C00122b<= C00149b)
#R00342,R00361
opt_modelblj.add_constraint(C00149b<= C00036b)

#_______________________________________________________________________________ M00006
#R02736,R10907
#opt_modelblj.add_constraint(C01172b<= C01236b)
opt_modelblj.add_constraint(C00668b<= C01236b)
#R02035
opt_modelblj.add_constraint(C01236b<= C00345b)
#R01528,R10221
opt_modelblj.add_constraint(C00345b<= C00199b)

#_______________________________________________________________________________ M00007
#R01830
#opt_modelblj.add_constraint(C05345b+C00118b<= C00279b+C00231b)                         # 2 plus
opt_modelblj.add_constraint(R01830b >= C05125b+C15972b -1)
opt_modelblj.add_constraint(R01830b <= C05345b)
opt_modelblj.add_constraint(R01830b <= C00118b)
opt_modelblj.add_constraint(R01830b <= 1)
opt_modelblj.add_constraint(R01830b <= C00279b)
opt_modelblj.add_constraint(R01830b <= C00231b)
#R01827
#opt_modelblj.add_constraint(C00279b+C05345b<= C05382b+C00118b)                         # 2 plus
opt_modelblj.add_constraint(R01827b >= C00279b+C05345b -1)
opt_modelblj.add_constraint(R01827b <= C00279b)
opt_modelblj.add_constraint(R01827b <= C05345b)
opt_modelblj.add_constraint(R01827b <= 1)
opt_modelblj.add_constraint(R01827b <= C05382b)
opt_modelblj.add_constraint(R01827b <= C00118b)
#R01641
#opt_modelblj.add_constraint(C05382b+C00118b<= C00117b+C00231b)                         # 2 plus
opt_modelblj.add_constraint(R01641b  >= C05382b+C00118b -1)
opt_modelblj.add_constraint(R01641b  <= C05382b)
opt_modelblj.add_constraint(R01641b  <= C00118b)
opt_modelblj.add_constraint(R01641b  <= 1)
opt_modelblj.add_constraint(R01641b  <= C00117b)
opt_modelblj.add_constraint(R01641b  <= C00231b)
#R01529
opt_modelblj.add_constraint(C00231b<= C00199b)
#R01056
opt_modelblj.add_constraint(C00199b<= C00117b)

#_______________________________________________________________________________ M00005
#R01049
opt_modelblj.add_constraint(C00117b<= C00119b)

#_______________________________________________________________________________ M00532
#R03140
#opt_modelblj.add_constraint(C01182b<= C00988b+C00197b)
#R01334
#opt_modelblj.add_constraint(C00988b<= C00160b)
#R00475
##opt_modelblj.add_constraint(C00160b+C00007b<= C00048b+C00027b)                         # 2 plus
#opt_modelblj.add_constraint(R00475b >= C00160b+C00007b -1)
#opt_modelblj.add_constraint(R00475b <= C00160b)
#opt_modelblj.add_constraint(R00475b <= C00007b)
#opt_modelblj.add_constraint(R00475b <= 1)
#opt_modelblj.add_constraint(R00475b <= C00048b)
#opt_modelblj.add_constraint(R00475b <= C00027b)
#R00009
#opt_modelblj.add_constraint(C00027b<= C00007b)
#R00372
##opt_modelblj.add_constraint(C00048b+C00025b<= C00026b+C00037b)                         # 2 plus
#opt_modelblj.add_constraint(R00372b  >= C00048b+C00025b -1)
#opt_modelblj.add_constraint(R00372b  <= C00048b)
#opt_modelblj.add_constraint(R00372b  <= C00025b)
#opt_modelblj.add_constraint(R00372b  <= 1)
#opt_modelblj.add_constraint(R00372b  <= C00026b)
#opt_modelblj.add_constraint(R00372b  <= C00037b)
#R00945
opt_modelblj.add_constraint(C00037b<= C00065b)
opt_modelblj.add_constraint(C00037b<= C00101b)
#R00588
##opt_modelblj.add_constraint(C00065b+C00048b<= C00168b+C00037b)                         # 2 plus
#opt_modelblj.add_constraint(R00588b >= C00065b+C00048b -1)
#opt_modelblj.add_constraint(R00588b <= C00065b)
#opt_modelblj.add_constraint(R00588b <= C00048b)
#opt_modelblj.add_constraint(R00588b <= 1)
#opt_modelblj.add_constraint(R00588b <= C00168b)
#opt_modelblj.add_constraint(R00588b <= C00037b)
#R01388
#opt_modelblj.add_constraint(C00168b<= C00258b)
#R01514
#opt_modelblj.add_constraint(C00258b<= C00197b)
#R01221
#opt_modelblj.add_constraint(C00037b<= C00014b)

#_______________________________________________________________________________ M00167
#R01068
opt_modelblj.add_constraint(C00118b<= C00354b)
#R00762
opt_modelblj.add_constraint(C00354b<= C00085b)
#R01067
opt_modelblj.add_constraint(C00085b<= C00279b)
#R01829
opt_modelblj.add_constraint(C00279b<= C00447b)
#R01845
opt_modelblj.add_constraint(C00447b<= C05382b)
#R01641
opt_modelblj.add_constraint(C05382b<= C00117b)
#R01056
opt_modelblj.add_constraint(C00117b<= C00199b)

#_______________________________________________________________________________ M00374
#R01196
opt_modelblj.add_constraint(C00024b<= C00022b)
#R00199
opt_modelblj.add_constraint(C00022b<= C00074b)
#R00345
opt_modelblj.add_constraint(C00074b<= C00036b)
#R00342
opt_modelblj.add_constraint(C00036b<= C00149b)
#R01082
opt_modelblj.add_constraint(C00149b<= C00122b)
#R02164
opt_modelblj.add_constraint(C00122b<= C00042b)
#R00405
opt_modelblj.add_constraint(C00042b<= C00091b)
#R09280
#opt_modelblj.add_constraint(C00091b<= C00232b)
#R09281
#opt_modelblj.add_constraint(C00232b<= C00989b)
#R09279
#opt_modelblj.add_constraint(C00989b<= C11062b)
#R10782
#opt_modelblj.add_constraint(C11062b<= C00877b)
#R03026
#opt_modelblj.add_constraint(C00877b<= C01144b)
#R01975
#opt_modelblj.add_constraint(C01144b<= C00332b)
#R00238
#opt_modelblj.add_constraint(C00332b<= C00024b)

#_______________________________________________________________________________ M00377
#R07157
#opt_modelblj.add_constraint(C00011b<= C00237b)
#R00134,R12754
#opt_modelblj.add_constraint(C00011b<= C00058b)
#R00943
opt_modelblj.add_constraint(C00234b >= C00058b+C00101b -1)
opt_modelblj.add_constraint(C00234b <= C00058b)
opt_modelblj.add_constraint(C00234b <= C00101b)
opt_modelblj.add_constraint(C00234b <= 1)
#R01655
opt_modelblj.add_constraint(C00234b<= C00445b)
#R01220
opt_modelblj.add_constraint(C00445b<= C00143b)
#R07168
opt_modelblj.add_constraint(C00143b<= C00440b)
#______
opt_modelblj.add_constraint(C00037b<= C00143b)
#R02289+R08433,R10243
##opt_modelblj.add_constraint(C00237b+C00440b<= C00101b+C00024b)                         # 2 plus
#opt_modelblj.add_constraint(R10243b >= C00237b+C00440b -1)
#opt_modelblj.add_constraint(R10243b <= C00237b)
#opt_modelblj.add_constraint(R10243b <= C00440b)
#opt_modelblj.add_constraint(R10243b <= 1)
#opt_modelblj.add_constraint(R10243b <= C00101b)
#opt_modelblj.add_constraint(R10243b <= C00024b)
#R00230
#opt_modelblj.add_constraint(C00143b<= C00065b)

#_______________________________________________________________________________ M00579
#R00230
opt_modelblj.add_constraint(C00024b<= C00227b)
#R00315
opt_modelblj.add_constraint(C00227b<= C00033b)

#_______________________________________________________________________________ M00020
#R01513
opt_modelblj.add_constraint(C00197b<= C03232b)
#R04173
opt_modelblj.add_constraint(C03232b<= C01005b)
#R00582
opt_modelblj.add_constraint(C01005b<= C00065b)

#______
opt_modelblj.add_constraint(C00022b >= C00065b+C00143b-1) #_______ AND GATE
opt_modelblj.add_constraint(C00022b <= C00065b)
opt_modelblj.add_constraint(C00022b <= C00143b)
opt_modelblj.add_constraint(C00022b <= 1)
#_____OR_____
#opt_modelblj.add_constraint(C00022b <= C00065b+C00143b) #_______ OR GATE
#opt_modelblj.add_constraint(C00022b >= C00065b)
#opt_modelblj.add_constraint(C00022b >= C00143b)
#opt_modelblj.add_constraint(C00022b <= 1)
#_______________________________________________________________________________ (Carbon metabolism - Clostridium perfringens SM101)

#_______________________________________________________________________________ M00001
#R01786,R02189,R09085
opt_modelcpr.add_constraint(C00267c<=C00668c)
#R02740
opt_modelcpr.add_constraint(C00668c<=C05345c)
#R04779,R09084
opt_modelcpr.add_constraint(C05345c<=C05378c)
#R01070
#opt_modelcpr.add_constraint(C05378c<=C00111c+C00118c)
opt_modelcpr.add_constraint(C05378c<=C00111c)
opt_modelcpr.add_constraint(C05378c<=C00118c)
#R01015
opt_modelcpr.add_constraint(C00111c<=C00118c)
#R01061,R01063
opt_modelcpr.add_constraint(C00118c<=C00236c)
#R01512
opt_modelcpr.add_constraint(C00236c<=C00197c)
#R07159
opt_modelcpr.add_constraint(C00118c<=C00197c)
#R01518
opt_modelcpr.add_constraint(C00197c<=C00631c)
#R00658
opt_modelcpr.add_constraint(C00631c<=C00074c)
#R00200
opt_modelcpr.add_constraint(C00074c<=C00022c)

#_______________________________________________________________________________ M00307
#R00209,R01196
opt_modelcpr.add_constraint(C00022c<=C00024c)
opt_modelcpr.add_constraint(C00024c<=C00022c)
##R00014
#opt_modelcpr.add_constraint(C05125c >= C00022c+C00068c -1)
#opt_modelcpr.add_constraint(C05125c <= C00022c)
#opt_modelcpr.add_constraint(C05125c <= C00068c)
#opt_modelcpr.add_constraint(C05125c <= 1)
##R03270
##opt_modelcpr.add_constraint(C05125c+C15972c<=C16255c+C00068c)                         # 2 plus
#opt_modelcpr.add_constraint(R03270c  >= C05125c+C15972c -1)
#opt_modelcpr.add_constraint(R03270c  <= C05125c)
#opt_modelcpr.add_constraint(R03270c  <= C15972c)
#opt_modelcpr.add_constraint(R03270c  <= 1)
#opt_modelcpr.add_constraint(R03270c  <= C16255c)
#opt_modelcpr.add_constraint(R03270c  <= C00068c)
##R02569
#opt_modelcpr.add_constraint(C16255c<=C00024c+C15973c)
##R07618
#opt_modelcpr.add_constraint(C15973c<=C15972c)


#_______________________________________________________________________________ M00004
#R02736,R10907
#opt_modelcpr.add_constraint(C01172c<=C01236c)
#R02035
#opt_modelcpr.add_constraint(C01236c<=C00345c)
#R01528,R10221
#opt_modelcpr.add_constraint(C00345c<=C00199c)
#R01529
opt_modelcpr.add_constraint(C00199c<=C00231c)
#R01056
opt_modelcpr.add_constraint(C00199c<=C00117c)
#R01641
#opt_modelcpr.add_constraint(C00117c+C00231c<=C05382c+C00118c)                         # 2 plus
opt_modelcpr.add_constraint(R01641c >= C00117c+C00231c -1)
opt_modelcpr.add_constraint(R01641c <= C00117c)
opt_modelcpr.add_constraint(R01641c <= C00231c)
opt_modelcpr.add_constraint(R01641c <= 1)
opt_modelcpr.add_constraint(R01641c <= C05382c)
opt_modelcpr.add_constraint(R01641c <= C00118c)
#R01827
#opt_modelcpr.add_constraint(C05382c+C00118c<=C00279c+C05345c)                         # 2 plus
opt_modelcpr.add_constraint(R01827c >= C05382c+C00118c -1)
opt_modelcpr.add_constraint(R01827c <= C05382c)
opt_modelcpr.add_constraint(R01827c <= C00118c)
opt_modelcpr.add_constraint(R01827c <= 1)
opt_modelcpr.add_constraint(R01827c <= C00279c)
opt_modelcpr.add_constraint(R01827c <= C05345c)
#R01830
#opt_modelcpr.add_constraint(C00279c+C00231c<=C05345c+C00118c)                         # 2 plus
opt_modelcpr.add_constraint(R01830c >= C00279c+C00231c -1)
opt_modelcpr.add_constraint(R01830c <= C00279c)
opt_modelcpr.add_constraint(R01830c <= C00231c)
opt_modelcpr.add_constraint(R01830c <= 1)
opt_modelcpr.add_constraint(R01830c <= C05345c)
opt_modelcpr.add_constraint(R01830c <= C00118c)
#R02740
opt_modelcpr.add_constraint(C05345c<=C00668c)
#R02739
opt_modelcpr.add_constraint(C00668c<=C01172c)

#_______________________________________________________________________________ M00008
#R02736
opt_modelcpr.add_constraint(C01172c<=C01236c)
#R02035
opt_modelcpr.add_constraint(C01236c<=C00345c)
#R02036
opt_modelcpr.add_constraint(C00345c<=C04442c)
#R05605
#opt_modelcpr.add_constraint(C04442c<=C00118c+C00022c)
opt_modelcpr.add_constraint(C04442c<=C00022c)
opt_modelcpr.add_constraint(C04442c<=C00118c)

#_______________________________________________________________________________ M00532
#R03140
#opt_modelcpr.add_constraint(C01182c<=C00988c+C00197c)
#R01334
#opt_modelcpr.add_constraint(C00988c<=C00160c)
#R00475
##opt_modelcpr.add_constraint(C00160c+C00007c<=C00048c+C00027c)                         # 2 plus
#opt_modelcpr.add_constraint(R00475c >= C00160c+C00007c -1)
#opt_modelcpr.add_constraint(R00475c <= C00160c)
#opt_modelcpr.add_constraint(R00475c <= C00007c)
#opt_modelcpr.add_constraint(R00475c <= 1)
#opt_modelcpr.add_constraint(R00475c <= C00048c)
#opt_modelcpr.add_constraint(R00475c <= C00027c)
#R00009
#opt_modelcpr.add_constraint(C00027c<=C00007c)
#R00372
##opt_modelcpr.add_constraint(C00048c+C00025c<=C00026c+C00037c)                         # 2 plus
#opt_modelcpr.add_constraint(R00372c >= C00048c+C00025c -1)
#opt_modelcpr.add_constraint(R00372c <= C00048c)
#opt_modelcpr.add_constraint(R00372c <= C00025c)
#opt_modelcpr.add_constraint(R00372c <= 1)
#opt_modelcpr.add_constraint(R00372c <= C00026c)
#opt_modelcpr.add_constraint(R00372c <= C00037c)
#R00945
opt_modelcpr.add_constraint(C00037c<=C00065c)
opt_modelcpr.add_constraint(C00037c<=C00101c)
#R00588
##opt_modelcpr.add_constraint(C00065c+C00048c<=C00168c+C00037c)                         # 2 plus
#opt_modelcpr.add_constraint(R00588c >= C00065c+C00048c -1)
#opt_modelcpr.add_constraint(R00588c <= C00065c)
#opt_modelcpr.add_constraint(R00588c <= C00048c)
#opt_modelcpr.add_constraint(R00588c <= 1)
#opt_modelcpr.add_constraint(R00588c <= C00168c)
#opt_modelcpr.add_constraint(R00588c <= C00037c)
#R01388
#opt_modelcpr.add_constraint(C00168c<=C00258c)
#R01514
#opt_modelcpr.add_constraint(C00258c<=C00197c)
#R01221
#opt_modelcpr.add_constraint(C00037c<=C00014c)

#_______________________________________________________________________________ M00167
#R01068
opt_modelcpr.add_constraint(C00118c<=C00354c)
#R00762
opt_modelcpr.add_constraint(C00354c<=C00085c)
#R01067
opt_modelcpr.add_constraint(C00085c<=C00279c)
#R01829
opt_modelcpr.add_constraint(C00279c<=C00447c)
#R01845
opt_modelcpr.add_constraint(C00447c<=C05382c)
#R01641
opt_modelcpr.add_constraint(C05382c<=C00117c)
#R01056
opt_modelcpr.add_constraint(C00117c<=C00199c)

#_______________________________________________________________________________ M00171
#R00345
opt_modelcpr.add_constraint(C00074c<=C00036c)
#R00355
#opt_modelcpr.add_constraint(C00049c<=C00036c)
#R00342
opt_modelcpr.add_constraint(C00036c<=C00149c)
#R00214
#opt_modelcpr.add_constraint(C00149c<=C00022c+C00011c)
opt_modelcpr.add_constraint(C00149c<=C00022c)
#opt_modelcpr.add_constraint(C00149c<=C00011c)
#R00258
opt_modelcpr.add_constraint(C00022c<=C00041c)
#R00258
#opt_modelcpr.add_constraint(C00041c<=C00022c)
#R00206
opt_modelcpr.add_constraint(C00022c<=C00074c)

#_______________________________________________________________________________ M00374
#R01196
opt_modelcpr.add_constraint(C00024c<=C00022c)
#R00199
opt_modelcpr.add_constraint(C00022c<=C00074c)
#R00345
opt_modelcpr.add_constraint(C00074c<=C00036c)
#R00342
opt_modelcpr.add_constraint(C00036c<=C00149c)
#R01082
#opt_modelcpr.add_constraint(C00149c<=C00122c)
#R02164
#opt_modelcpr.add_constraint(C00122c<=C00042c)
#R00405
#opt_modelcpr.add_constraint(C00042c<=C00091c)
#R09280
#opt_modelcpr.add_constraint(C00091c<=C00232c)
#R09281
#opt_modelcpr.add_constraint(C00232c<=C00989c)
#R09279
#opt_modelcpr.add_constraint(C00989c<=C11062c)
#R10782
#opt_modelcpr.add_constraint(C11062c<=C00877c)
#R03026
opt_modelcpr.add_constraint(C00877c<=C01144c)
#R01975
opt_modelcpr.add_constraint(C01144c<=C00332c)
#R00238
opt_modelcpr.add_constraint(C00332c<=C00024c)

#_______________________________________________________________________________ M00377
#R07157
#opt_modelcpr.add_constraint(C00011c<=C00237c)
#R00134,R12754
#opt_modelcpr.add_constraint(C00011c<=C00058c)
#R00943
opt_modelcpr.add_constraint(C00234c >= C00058c+C00101c -1)
opt_modelcpr.add_constraint(C00234c <= C00058c)
opt_modelcpr.add_constraint(C00234c <= C00101c)
opt_modelcpr.add_constraint(C00234c <= 1)
#R01655
opt_modelcpr.add_constraint(C00234c<=C00445c)
#R01220
opt_modelcpr.add_constraint(C00445c<=C00143c)
#R07168
opt_modelcpr.add_constraint(C00143c<=C00440c)
#______
opt_modelcpr.add_constraint(C00037c<= C00143c)
#R02289+R08433,R10243
##opt_modelcpr.add_constraint(C00237c+C00440c<=C00101c+C00024c)                         # 2 plus
#opt_modelcpr.add_constraint(R10243c >= C00237c+C00440c -1)
#opt_modelcpr.add_constraint(R10243c <= C00237c)
#opt_modelcpr.add_constraint(R10243c <= C00440c)
#opt_modelcpr.add_constraint(R10243c <= 1)
#opt_modelcpr.add_constraint(R10243c <= C00101c)
#opt_modelcpr.add_constraint(R10243c <= C00024c)

#R00230
opt_modelcpr.add_constraint(C00143c<= C00065c)

#_______________________________________________________________________________ M00579
#R00230
opt_modelcpr.add_constraint(C00024c<=C00227c)
#R00315
opt_modelcpr.add_constraint(C00227c<=C00033c)

#_______________________________________________________________________________ M00020
#R01513
#opt_modelcpr.add_constraint(C00197c<=C03232c)
#R04173
#opt_modelcpr.add_constraint(C03232c<=C01005c)
#R00582
#opt_modelcpr.add_constraint(C01005c<=C00065c)
#______
opt_modelcpr.add_constraint(C00065c<= C00022c)

#_______________________________________________________________________________ RM018/20
opt_modelcpr.add_constraint(C00136c<=C00877c)
opt_modelcpr.add_constraint(C00877c<=C01144c)
opt_modelcpr.add_constraint(C01144c<=C00332c)
opt_modelcpr.add_constraint(C00332c<=C00024c)

#_ _ _ _ _ _ _ _ _ _ _ _ _ _ _ _ _ _ _ _ _ _ _ _ _ _ _ _ _ _ _ _ _ _ _ _ _ _ _ _ _ _ _ _ _ _ _ _ _ _ _ _ _ _ _ _ _ _ _ _ _ _ _ _ _ _ _ _ _ _
opt_modelcpr.minimize(C00440c+C00234c+C00058c+C00118c+C00143c+C00447c+C00631c+C00122c+C00232c+C00111c+C00042c+C00236c+C05345c+
 C00231c+C01144c+C03232c+C00267c+C00037c+C00033c+C15972c+C05125c+C01236c+C00011c+C00227c+C05382c+C00117c+C00160c+
 C00091c+C00065c+C15973c+C00068c+C11062c+C05378c+C00345c+C00085c+C00199c+C00048c+C00197c+C00258c+C00007c+C00022c+C00668c+
 C00149c+C00332c+C00168c+C00354c+C00025c+C00988c+C00024c+C00036c+C16255c+C00027c+C00101c+C00445c+C00279c+C00074c+
 C00877c+C00237c+C01182c+C01005c+C00026c+C01172c+C00989c+C00014c)

opt_modelblj.minimize(C00440b+C00234b+C00058b+C00118b+C00143b+C00447b+C00631b+C00122b+C00232b+C00111b+C00042b+C00236b+C05345b+
 C00231b+C01144b+C03232b+C00267b+C00037b+C00033b+C15972b+C05125b+C01236b+C00011b+C00227b+C05382b+C00117b+C00160b+
 C00091b+C00065b+C15973b+C00068b+C11062b+C05378b+C00345b+C00085b+C00199b+C00048b+C00197b+C00258b+C00007b+C00022b+C00668b+
 C00149b+C00332b+C00168b+C00354b+C00025b+C00988b+C00024b+C00036b+C16255b+C00027b+C00101b+C00445b+C00279b+C00074b+
 C00877b+C00237b+C01182b+C01005b+C00026b+C01172b+C00989b+C00014b)

#_______________________________________________________________________________

cnt_var = np.array(['C00440c','C00234c','C00058c','C00118c','C00143c','C00447c','C00631c','C00122c','C00232c','C00111c','C00042c','C00236c','C05345c',
 'C00231c','C01144c','C03232c','C00267c','C00037c','C00033c','C15972c','C05125c','C01236c','C00011c','C00227c','C05382c','C00117c','C00160c',
 'C00091c','C00065c','C15973c','C00068c','C11062c','C05378c','C00345c','C00085c','C00199c','C00048c','C00197c','C00258c','C00007c','C00022c','C00668c',
 'C00149c','C00332c','C00168c','C00354c','C00025c','C00988c','C00024c','C00036c','C16255c','C00027c','C00101c','C00445c','C00279c','C00074c',
 'C00877c','C00237c','C01182c','C01005c','C00026c','C01172c','C00989c','C00014c'])

cnt_var_diff = (['C00158b', 'C16254b', 'C00119b', 'C00311b'])

cnt_var_new = np.array(['C00440b','C00234b','C00058b','C00118b','C00143b','C00447b','C00631b','C00122b','C00232b','C00111b','C00042b','C00236b','C05345b',
 'C00231b','C01144b','C03232b','C00267b','C00037b','C00033b','C15972b','C05125b','C01236b','C00011b','C00227b','C05382b','C00117b','C00160b',
 'C00091b','C00065b','C15973b','C00068b','C11062b','C05378b','C00345b','C00085b','C00199b','C00048b','C00197b','C00258b','C00007b','C00022b','C00668b',
 'C00149b','C00332b','C00168b','C00354b','C00025b','C00988b','C00024b','C00036b','C16255b','C00027b','C00101b','C00445b','C00279b','C00074b',
 'C00877b','C00237b','C01182b','C01005b','C00026b','C01172b','C00989b','C00014b'])

opt_modelcpr.parameters.mip.tolerances.mipgap=0.0000001;
opt_modelcpr.parameters.mip.pool.intensity.set(4)
opt_modelcpr.parameters.mip.pool.absgap.set(1e75)
opt_modelcpr.parameters.mip.pool.relgap.set(1e75)
opt_modelcpr.parameters.mip.limits.populate.set(4000)

opt_modelblj.parameters.mip.tolerances.mipgap=0.0000001;
opt_modelblj.parameters.mip.pool.intensity.set(4)
opt_modelblj.parameters.mip.pool.absgap.set(1e75)
opt_modelblj.parameters.mip.pool.relgap.set(1e75)
opt_modelblj.parameters.mip.limits.populate.set(4000)

#_______________________________________________________________________________

ndl2 = opt_modelcpr.add_constraint(C00022c == 1)

opt_modelcpr.solve()
sol2 = opt_modelcpr.solution
obj2 = opt_modelcpr.objective_value

print("Objective values: ", obj2)
opt_modelcpr.print_solution()

sol1 = opt_modelcpr.populate_solution_pool()
numsol_2 = sol1.size
print("The solution pool contains %d solutions." % numsol_2)
meanobjval = sol1.mean_objective_value
print("The mean objective value in the solution pool: %d " % meanobjval)

arr = [j for j in range(sol1.size) if sol1[j].objective_value >= 1]
cmp1 = [[0 for x in range(1)] for y in range(len(arr))]
cmp3_2 = [[0 for x in range(1)] for y in range(len(arr))]

import itertools
for i in range(len(arr)):
    #print(sol1[arr[i]])

    cmp1[i] = [sol1[arr[i]].get_value(C00440c),sol1[arr[i]].get_value(C00234c),sol1[arr[i]].get_value(C00058c),sol1[arr[i]].get_value(C00118c),
               sol1[arr[i]].get_value(C00143c),sol1[arr[i]].get_value(C00447c),sol1[arr[i]].get_value(C00631c),sol1[arr[i]].get_value(C00122c),
sol1[arr[i]].get_value(C00232c),sol1[arr[i]].get_value(C00111c),sol1[arr[i]].get_value(C00042c),sol1[arr[i]].get_value(C00236c),sol1[arr[i]].get_value(C05345c),
 sol1[arr[i]].get_value(C00231c),sol1[arr[i]].get_value(C01144c),sol1[arr[i]].get_value(C03232c),sol1[arr[i]].get_value(C00267c),
 sol1[arr[i]].get_value(C00037c),sol1[arr[i]].get_value(C00033c),sol1[arr[i]].get_value(C15972c),sol1[arr[i]].get_value(C05125c),
 sol1[arr[i]].get_value(C01236c),sol1[arr[i]].get_value(C00011c),sol1[arr[i]].get_value(C00227c),sol1[arr[i]].get_value(C05382c),
 sol1[arr[i]].get_value(C00117c),sol1[arr[i]].get_value(C00160c),sol1[arr[i]].get_value(C00091c),sol1[arr[i]].get_value(C00065c),
 sol1[arr[i]].get_value(C15973c),sol1[arr[i]].get_value(C00068c),sol1[arr[i]].get_value(C11062c),sol1[arr[i]].get_value(C05378c),
 sol1[arr[i]].get_value(C00345c),sol1[arr[i]].get_value(C00085c),sol1[arr[i]].get_value(C00199c),sol1[arr[i]].get_value(C00048c),
 sol1[arr[i]].get_value(C00197c),sol1[arr[i]].get_value(C00258c),sol1[arr[i]].get_value(C00007c),sol1[arr[i]].get_value(C00022c),
 sol1[arr[i]].get_value(C00668c),sol1[arr[i]].get_value(C00149c),sol1[arr[i]].get_value(C00332c),sol1[arr[i]].get_value(C00168c),
 sol1[arr[i]].get_value(C00354c),sol1[arr[i]].get_value(C00025c),sol1[arr[i]].get_value(C00988c),sol1[arr[i]].get_value(C00024c),
 sol1[arr[i]].get_value(C00036c),sol1[arr[i]].get_value(C16255c),sol1[arr[i]].get_value(C00027c),sol1[arr[i]].get_value(C00101c),
 sol1[arr[i]].get_value(C00445c),sol1[arr[i]].get_value(C00279c),sol1[arr[i]].get_value(C00074c),sol1[arr[i]].get_value(C00877c),
 sol1[arr[i]].get_value(C00237c),sol1[arr[i]].get_value(C01182c),sol1[arr[i]].get_value(C01005c),sol1[arr[i]].get_value(C00026c),
 sol1[arr[i]].get_value(C01172c),sol1[arr[i]].get_value(C00989c),sol1[arr[i]].get_value(C00014c)]


    cmp3_2.append([j for j, e in enumerate(cmp1[i]) if e != 0])
    cmp3_2 = [x for x in cmp3_2 if x != [0]]
    cmp3_2.sort()
    cmp3_2 = list(cmp3_2 for cmp3_2,_ in itertools.groupby(cmp3_2))
print(Counter(chain.from_iterable(cmp3_2)))
opt_modelcpr.remove_constraint(ndl2)

#  __  __  __  __  __  __  __  __  __  __  __  __  __  __  __  __  __  __  __

ndl1 = opt_modelblj.add_constraint(C00022b == 1)

opt_modelblj.solve()
sol2 = opt_modelblj.solution
obj2 = opt_modelblj.objective_value

print("Objective values: ", obj2)
opt_modelblj.print_solution()

sol1 = opt_modelblj.populate_solution_pool()
numsol_1 = sol1.size
print("The solution pool contains %d solutions." % numsol_1)
meanobjval = sol1.mean_objective_value
print("The mean objective value in the solution pool: %d " % meanobjval)

arr = [j for j in range(sol1.size) if sol1[j].objective_value >= 1]
cmp1 = [[0 for x in range(1)] for y in range(len(arr))]
cmp3_1 = [[0 for x in range(1)] for y in range(len(arr))]

for i in range(len(arr)):
    #print(sol1[arr[i]])

    cmp1[i] = [sol1[arr[i]].get_value(C00440b),sol1[arr[i]].get_value(C00234b),sol1[arr[i]].get_value(C00058b),sol1[arr[i]].get_value(C00118b),
               sol1[arr[i]].get_value(C00143b),sol1[arr[i]].get_value(C00447b),sol1[arr[i]].get_value(C00631b),sol1[arr[i]].get_value(C00122b),
sol1[arr[i]].get_value(C00232b),sol1[arr[i]].get_value(C00111b),sol1[arr[i]].get_value(C00042b),sol1[arr[i]].get_value(C00236b),sol1[arr[i]].get_value(C05345b),
 sol1[arr[i]].get_value(C00231b),sol1[arr[i]].get_value(C01144b),sol1[arr[i]].get_value(C03232b),sol1[arr[i]].get_value(C00267b),
 sol1[arr[i]].get_value(C00037b),sol1[arr[i]].get_value(C00033b),sol1[arr[i]].get_value(C15972b),sol1[arr[i]].get_value(C05125b),
 sol1[arr[i]].get_value(C01236b),sol1[arr[i]].get_value(C00011b),sol1[arr[i]].get_value(C00227b),sol1[arr[i]].get_value(C05382b),
 sol1[arr[i]].get_value(C00117b),sol1[arr[i]].get_value(C00160b),sol1[arr[i]].get_value(C00091b),sol1[arr[i]].get_value(C00065b),
 sol1[arr[i]].get_value(C15973b),sol1[arr[i]].get_value(C00068b),sol1[arr[i]].get_value(C11062b),sol1[arr[i]].get_value(C05378b),
 sol1[arr[i]].get_value(C00345b),sol1[arr[i]].get_value(C00085b),sol1[arr[i]].get_value(C00199b),sol1[arr[i]].get_value(C00048b),
 sol1[arr[i]].get_value(C00197b),sol1[arr[i]].get_value(C00258b),sol1[arr[i]].get_value(C00007b),sol1[arr[i]].get_value(C00022b),
 sol1[arr[i]].get_value(C00668b),sol1[arr[i]].get_value(C00149b),sol1[arr[i]].get_value(C00332b),sol1[arr[i]].get_value(C00168b),
 sol1[arr[i]].get_value(C00354b),sol1[arr[i]].get_value(C00025b),sol1[arr[i]].get_value(C00988b),sol1[arr[i]].get_value(C00024b),
 sol1[arr[i]].get_value(C00036b),sol1[arr[i]].get_value(C16255b),sol1[arr[i]].get_value(C00027b),sol1[arr[i]].get_value(C00101b),
 sol1[arr[i]].get_value(C00445b),sol1[arr[i]].get_value(C00279b),sol1[arr[i]].get_value(C00074b),sol1[arr[i]].get_value(C00877b),
 sol1[arr[i]].get_value(C00237b),sol1[arr[i]].get_value(C01182b),sol1[arr[i]].get_value(C01005b),sol1[arr[i]].get_value(C00026b),
 sol1[arr[i]].get_value(C01172b),sol1[arr[i]].get_value(C00989b),sol1[arr[i]].get_value(C00014b)]

    cmp3_1.append([j for j, e in enumerate(cmp1[i]) if e != 0])
    cmp3_1 = [x for x in cmp3_1 if x != [0]]
    cmp3_1.sort()
    cmp3_1 = list(cmp3_1 for cmp3_1,_ in itertools.groupby(cmp3_1))

print(Counter(chain.from_iterable(cmp3_1)))
opt_modelblj.remove_constraint(ndl1)

#_ _ _ _ _ _ _ _ _ _ _ _ _ _ _ _ _ _ _ _ _ _ _ _ _ _ _ _ _ _ _ _ _ _ _ _ _ _ _ _ ELEMENTARY MODES

avr= []
avr = [x for x in cmp3_1 if x not in cmp3_2] + [x for x in cmp3_2 if x not in cmp3_1]
avr_comm = [x for x in cmp3_1 if x in cmp3_2]

#for i in range(len(avr)):
#  for j in range(0, len(avr[i])):
#    print(cnt_var[avr[i][j]])
#  print("_____________________")

#_________________________________________________________________________________________________________

match1 = []
match2 = []
ind1 = []
inr1 = []
ind2 = []
inr2 = []

for i in range(len(cnt_var_new)):

    mdl1 = opt_modelcpr.add_constraint(eval(cnt_var[i])==1)
    mdl2 = opt_modelblj.add_constraint(eval(cnt_var_new[i])==1)

    opt_modelcpr.solve()
    opt_modelblj.solve()

    opt_modelcpr.remove_constraint(mdl1)
    opt_modelblj.remove_constraint(mdl2)

    sol2 = opt_modelcpr.solution
    cmp2 = []
    cmp2 = [sol2.get_value(C00440c),sol2.get_value(C00234c),sol2.get_value(C00058c),sol2.get_value(C00118c),
               sol2.get_value(C00143c),sol2.get_value(C00447c),sol2.get_value(C00631c),sol2.get_value(C00122c),
          sol2.get_value(C00232c),sol2.get_value(C00111c),sol2.get_value(C00042c),sol2.get_value(C00236c),sol2.get_value(C05345c),
          sol2.get_value(C00231c),sol2.get_value(C01144c),sol2.get_value(C03232c),sol2.get_value(C00267c),
          sol2.get_value(C00037c),sol2.get_value(C00033c),sol2.get_value(C15972c),sol2.get_value(C05125c),
          sol2.get_value(C01236c),sol2.get_value(C00011c),sol2.get_value(C00227c),sol2.get_value(C05382c),
          sol2.get_value(C00117c),sol2.get_value(C00160c),sol2.get_value(C00091c),sol2.get_value(C00065c),
          sol2.get_value(C15973c),sol2.get_value(C00068c),sol2.get_value(C11062c),sol2.get_value(C05378c),
          sol2.get_value(C00345c),sol2.get_value(C00085c),sol2.get_value(C00199c),sol2.get_value(C00048c),
          sol2.get_value(C00197c),sol2.get_value(C00258c),sol2.get_value(C00007c),sol2.get_value(C00022c),
          sol2.get_value(C00668c),sol2.get_value(C00149c),sol2.get_value(C00332c),sol2.get_value(C00168c),
          sol2.get_value(C00354c),sol2.get_value(C00025c),sol2.get_value(C00988c),sol2.get_value(C00024c),
          sol2.get_value(C00036c),sol2.get_value(C16255c),sol2.get_value(C00027c),sol2.get_value(C00101c),
          sol2.get_value(C00445c),sol2.get_value(C00279c),sol2.get_value(C00074c),sol2.get_value(C00877c),
          sol2.get_value(C00237c),sol2.get_value(C01182c),sol2.get_value(C01005c),sol2.get_value(C00026c),
          sol2.get_value(C01172c),sol2.get_value(C00989c),sol2.get_value(C00014c)]

    sol1 = opt_modelblj.solution
    cmp1 = []
    cmp1 = [sol1.get_value(C00440b),sol1.get_value(C00234b),sol1.get_value(C00058b),sol1.get_value(C00118b),
               sol1.get_value(C00143b),sol1.get_value(C00447b),sol1.get_value(C00631b),sol1.get_value(C00122b),
sol1.get_value(C00232b),sol1.get_value(C00111b),sol1.get_value(C00042b),sol1.get_value(C00236b),sol1.get_value(C05345b),
 sol1.get_value(C00231b),sol1.get_value(C01144b),sol1.get_value(C03232b),sol1.get_value(C00267b),
 sol1.get_value(C00037b),sol1.get_value(C00033b),sol1.get_value(C15972b),sol1.get_value(C05125b),
 sol1.get_value(C01236b),sol1.get_value(C00011b),sol1.get_value(C00227b),sol1.get_value(C05382b),
 sol1.get_value(C00117b),sol1.get_value(C00160b),sol1.get_value(C00091b),sol1.get_value(C00065b),
 sol1.get_value(C15973b),sol1.get_value(C00068b),sol1.get_value(C11062b),sol1.get_value(C05378b),
 sol1.get_value(C00345b),sol1.get_value(C00085b),sol1.get_value(C00199b),sol1.get_value(C00048b),
 sol1.get_value(C00197b),sol1.get_value(C00258b),sol1.get_value(C00007b),sol1.get_value(C00022b),
 sol1.get_value(C00668b),sol1.get_value(C00149b),sol1.get_value(C00332b),sol1.get_value(C00168b),
 sol1.get_value(C00354b),sol1.get_value(C00025b),sol1.get_value(C00988b),sol1.get_value(C00024b),
 sol1.get_value(C00036b),sol1.get_value(C16255b),sol1.get_value(C00027b),sol1.get_value(C00101b),
 sol1.get_value(C00445b),sol1.get_value(C00279b),sol1.get_value(C00074b),sol1.get_value(C00877b),
 sol1.get_value(C00237b),sol1.get_value(C01182b),sol1.get_value(C01005b),sol1.get_value(C00026b),
 sol1.get_value(C01172b),sol1.get_value(C00989b),sol1.get_value(C00014b)]

    dff=[]
    if (cmp1 != cmp2):
      #opt_modelcpr.print_solution()
      #opt_modelblj.print_solution()
      dff = [i for i, e in enumerate(cmp1) if e != 0]
      if dff in avr and dff not in avr_comm:
        print("\n")
        print("________________________________________________")
        print("Positive Result: ")
        opt_modelcpr.print_solution()
        opt_modelblj.print_solution()
        #print(dff)
        #print(avr)
        print("Common Perturbated variable between networks: ",cnt_var_new[i])
        print("Total objective value: ",opt_modelblj.objective_value+opt_modelcpr.objective_value)
      else:
        print("\n")
        print("________________________________________________")
        print("Negative Result")
        print("Common Perturbated variable between networks: ",cnt_var_new[i])

print("________________________________________________")
print("\n")

for i in range(0,len(cnt_var_diff)):

  mdl1 = opt_modelblj.add_constraint(eval(cnt_var_diff[i])==1)

  opt_modelblj.solve()
  opt_modelblj.remove_constraint(mdl1)

  if (C00022b.solution_value != 0):
    #opt_modelblj.print_solution()
    print("Perturbated variable: ", cnt_var_diff[i])
    print("Total objective value: ",opt_modelblj.objective_value)

cnt_var_diff = (['C00041c', 'C00136c', 'C00049c', 'C04442c'])
for i in range(0,len(cnt_var_diff)):

  mdl1 = opt_modelcpr.add_constraint(eval(cnt_var_diff[i])==1)

  opt_modelcpr.solve()
  opt_modelcpr.remove_constraint(mdl1)

  if (C00022c.solution_value != 0):
    #opt_modelcpr.print_solution()
    print("Perturbated variable: ", cnt_var_diff[i])
    print("Total objective value: ",opt_modelcpr.objective_value)


# %% [code]
# Recreate the "second circuit", extract baseline, then compare
# per-network forcing vs shared-u (shared u, hat, z and 4-link constraints).

'''
NOTES:
In general the shared-u formulation is often faster because it uses one shared binary per node pair (reducing binaries and symmetry)
rather than two network-specific flags.
'''

'''
SOLUTIONS:
1) The per-network model chose a single network-B perturbation (fB=1) that forces c2_9=1 (so only B was directly acted on).
2) The shared-u model chose one shared intervention (u=1 on the c1_9<->c2_9 pair) and used network-specific enforced states
   (zA_s=0, zB_s=1) to produce xA=0 and xB=1.
'''

import numpy as np
import sys

# ensure docplex / cplex are available (adapted from your environment)
try:
    import cplex
except Exception:
    try:
        !pip install --user cplex
    except Exception:
        pass

try:
    import docplex.mp
except Exception:
    try:
        !pip install --user docplex
    except Exception:
        pass

import docplex.mp.model as cpx

# ------------------------
# Recreate original opt_model2 (second circuit)
opt_model2 = cpx.Model(name="MIP Model2")

c2_1 = opt_model2.binary_var(name='c2_1')
c2_2 = opt_model2.binary_var(name='c2_2')
c2_3 = opt_model2.binary_var(name='c2_3')
c2_4 = opt_model2.binary_var(name='c2_4')
c2_5 = opt_model2.binary_var(name='c2_5')
c2_6 = opt_model2.binary_var(name='c2_6')
c2_7 = opt_model2.binary_var(name='c2_7')
c2_8 = opt_model2.binary_var(name='c2_8')
c2_9 = opt_model2.binary_var(name='c2_9')
c2_10 = opt_model2.binary_var(name='c2_10')
r2_1 = opt_model2.binary_var(name='r2_1')
r2_2 = opt_model2.binary_var(name='r2_2')
r2_3 = opt_model2.binary_var(name='r2_3')
r2_4 = opt_model2.binary_var(name='r2_4')

opt_model2.add_constraint( r2_1 <= c2_4)
opt_model2.add_constraint( r2_1 <= c2_5)
opt_model2.add_constraint( r2_1 <= c2_6)
opt_model2.add_constraint( c2_5 <= r2_4)
opt_model2.add_constraint( r2_3 <= c2_10)
opt_model2.add_constraint( r2_2 <= c2_8)
opt_model2.add_constraint( r2_2 <= c2_9)
opt_model2.add_constraint( r2_3 <= c2_9)
opt_model2.add_constraint( r2_4 <= c2_9)

opt_model2.add_constraint( c2_3 + c2_4 - r2_2 <= 1)
opt_model2.add_constraint( r2_2 <= c2_3)
opt_model2.add_constraint( r2_2 <= c2_4)

opt_model2.add_constraint( c2_1 + c2_2 - r2_1 <= 1)
opt_model2.add_constraint( r2_1 <= c2_1)
opt_model2.add_constraint( r2_1 <= c2_2)

opt_model2.add_constraint( c2_6 + c2_7 - r2_3 <= 1)
opt_model2.add_constraint( r2_3 <= c2_6)
opt_model2.add_constraint( r2_3 <= c2_7)

opt_model2.minimize(c2_1 + c2_2 + c2_3 + c2_4 + c2_5 + c2_6 + c2_7 + c2_8 + c2_9 + c2_10 + r2_1 + r2_2 + r2_3 + r2_4)

# ------------------------
# Recreate original opt_model1 (first circuit)
opt_model1 = cpx.Model(name="MIP Model1")

c1_1 = opt_model1.binary_var(name='c1_1')
c1_2 = opt_model1.binary_var(name='c1_2')
c1_3 = opt_model1.binary_var(name='c1_3')
c1_4 = opt_model1.binary_var(name='c1_4')
c1_5 = opt_model1.binary_var(name='c1_5')
c1_6 = opt_model1.binary_var(name='c1_6')
c1_7 = opt_model1.binary_var(name='c1_7')
c1_8 = opt_model1.binary_var(name='c1_8')
c1_9 = opt_model1.binary_var(name='c1_9')
r1_1 = opt_model1.binary_var(name='r1_1')
r1_2 = opt_model1.binary_var(name='r1_2')
r1_3 = opt_model1.binary_var(name='r1_3')

opt_model1.add_constraint( r1_1 <= c1_4)
opt_model1.add_constraint( r1_1 <= c1_5)
opt_model1.add_constraint( r1_1 <= c1_6)
opt_model1.add_constraint( r1_3 <= c1_2)
opt_model1.add_constraint( r1_2 <= c1_8)
opt_model1.add_constraint( r1_3 <= c1_9)
opt_model1.add_constraint( r1_2 <= c1_9)

opt_model1.add_constraint( c1_3 + c1_4 - r1_2 <= 1)
opt_model1.add_constraint(r1_2 <= c1_3)
opt_model1.add_constraint(r1_2 <= c1_4)

opt_model1.add_constraint( c1_1 + c1_2 - r1_1 <= 1)
opt_model1.add_constraint(r1_1 <= c1_1)
opt_model1.add_constraint(r1_1 <= c1_2)

opt_model1.add_constraint( c1_6 + c1_7 - r1_3 <= 1)
opt_model1.add_constraint(r1_3 <= c1_6)
opt_model1.add_constraint(r1_3 <= c1_7)

opt_model1.minimize(c1_1 + c1_2 + c1_3 + c1_4 + c1_5 + c1_6 + c1_7 + c1_8 + c1_9 + r1_1 + r1_2 + r1_3)

# ------------------------
# Solve the original models to obtain baseline (unperturbed) solutions
# These models minimize sum(vars) so baseline will typically be all zeros unless constrained otherwise.
# That baseline will then be fixed for hatA/hatB to force real interventions in the compare models.
try:
    opt_model1.solve()
except Exception as e:
    print("Warning: opt_model1 solve failed:", e)
try:
    opt_model2.solve()
except Exception as e:
    print("Warning: opt_model2 solve failed:", e)

# Extract baseline values safely (fallback to 0 if not solved)
nodesB = ["c2_1","c2_2","c2_3","c2_4","c2_5","c2_6","c2_7","c2_8","c2_9","c2_10","r2_1","r2_2","r2_3","r2_4"]
nodesA = ["c1_1","c1_2","c1_3","c1_4","c1_5","c1_6","c1_7","c1_8","c1_9","r1_1","r1_2","r1_3"]

baselineA = {}
baselineB = {}
for n in nodesA:
    try:
        baselineA[n] = int(eval(n).solution_value)
    except Exception:
        baselineA[n] = 0
for n in nodesB:
    try:
        baselineB[n] = int(eval(n).solution_value)
    except Exception:
        baselineB[n] = 0

print("Baseline (A):", baselineA)
print("Baseline (B):", baselineB)

# ------------------------
# Build the comparison models (per-network forcing and shared-u), using the SAME logic you used
# Map correspondence between nodes
mapped_pairs = list(zip(nodesB[:12], nodesA))   # length 12
extra_B = nodesB[12:]

# (A) Per-network forcing model
per = cpx.Model(name="per_network_forcing_repl")

# hat vars (unperturbed logic outputs)
hatA = {n: per.binary_var(name=f"hatA_{n}") for n in nodesA}
hatB = {n: per.binary_var(name=f"hatB_{n}") for n in nodesB}
# final x vars
xA = {n: per.binary_var(name=f"xA_{n}") for n in nodesA}
xB = {n: per.binary_var(name=f"xB_{n}") for n in nodesB}
# network-specific perturb flags and z's
fA = {n: per.binary_var(name=f"fA_{n}") for n in nodesA}
fB = {n: per.binary_var(name=f"fB_{n}") for n in nodesB}
zA = {n: per.binary_var(name=f"zA_{n}") for n in nodesA}
zB = {n: per.binary_var(name=f"zB_{n}") for n in nodesB}

# Replicate logic for B on hatB
per.add_constraint(hatB['r2_1'] <= hatB['c2_4'])
per.add_constraint(hatB['r2_1'] <= hatB['c2_5'])
per.add_constraint(hatB['r2_1'] <= hatB['c2_6'])
per.add_constraint(hatB['c2_5'] <= hatB['r2_4'])
per.add_constraint(hatB['r2_3'] <= hatB['c2_10'])
per.add_constraint(hatB['r2_2'] <= hatB['c2_8'])
per.add_constraint(hatB['r2_2'] <= hatB['c2_9'])
per.add_constraint(hatB['r2_3'] <= hatB['c2_9'])
per.add_constraint(hatB['r2_4'] <= hatB['c2_9'])

per.add_constraint(hatB['c2_3'] + hatB['c2_4'] - hatB['r2_2'] <= 1)
per.add_constraint(hatB['r2_2'] <= hatB['c2_3'])
per.add_constraint(hatB['r2_2'] <= hatB['c2_4'])

per.add_constraint(hatB['c2_1'] + hatB['c2_2'] - hatB['r2_1'] <= 1)
per.add_constraint(hatB['r2_1'] <= hatB['c2_1'])
per.add_constraint(hatB['r2_1'] <= hatB['c2_2'])

per.add_constraint(hatB['c2_6'] + hatB['c2_7'] - hatB['r2_3'] <= 1)
per.add_constraint(hatB['r2_3'] <= hatB['c2_6'])
per.add_constraint(hatB['r2_3'] <= hatB['c2_7'])

# Replicate logic for A on hatA
per.add_constraint(hatA['r1_1'] <= hatA['c1_4'])
per.add_constraint(hatA['r1_1'] <= hatA['c1_5'])
per.add_constraint(hatA['r1_1'] <= hatA['c1_6'])
per.add_constraint(hatA['r1_3'] <= hatA['c1_2'])
per.add_constraint(hatA['r1_2'] <= hatA['c1_8'])
per.add_constraint(hatA['r1_3'] <= hatA['c1_9'])
per.add_constraint(hatA['r1_2'] <= hatA['c1_9'])

per.add_constraint(hatA['c1_3'] + hatA['c1_4'] - hatA['r1_2'] <= 1)
per.add_constraint(hatA['r1_2'] <= hatA['c1_3'])
per.add_constraint(hatA['r1_2'] <= hatA['c1_4'])

per.add_constraint(hatA['c1_1'] + hatA['c1_2'] - hatA['r1_1'] <= 1)
per.add_constraint(hatA['r1_1'] <= hatA['c1_1'])
per.add_constraint(hatA['r1_1'] <= hatA['c1_2'])

per.add_constraint(hatA['c1_6'] + hatA['c1_7'] - hatA['r1_3'] <= 1)
per.add_constraint(hatA['r1_3'] <= hatA['c1_6'])
per.add_constraint(hatA['r1_3'] <= hatA['c1_7'])

# --- per-network linearization linking x and hat via fA/fB (four constraints each) ---
for n in nodesA:
    per.add_constraint(xA[n] - hatA[n] <= fA[n])
    per.add_constraint(hatA[n] - xA[n] <= fA[n])
    per.add_constraint(xA[n] - zA[n] <= 1 - fA[n])
    per.add_constraint(zA[n] - xA[n] <= 1 - fA[n])
for n in nodesB:
    per.add_constraint(xB[n] - hatB[n] <= fB[n])
    per.add_constraint(hatB[n] - xB[n] <= fB[n])
    per.add_constraint(xB[n] - zB[n] <= 1 - fB[n])
    per.add_constraint(zB[n] - xB[n] <= 1 - fB[n])

# target constraints: enforce opposite finals for c1_9 / c2_9
per.add_constraint(xA['c1_9'] == 0)
per.add_constraint(xB['c2_9'] == 1)

# objective: minimize total per-network perturbations
per.minimize(per.sum(fA.values()) + per.sum(fB.values()))

# ------------------------
# (B) Shared-u model (advertised formalism)
shared = cpx.Model(name="shared_u_formalism")

# create hat, x, z variables for shared model
hatA_s = {n: shared.binary_var(name=f"hatA_s_{n}") for n in nodesA}
hatB_s = {n: shared.binary_var(name=f"hatB_s_{n}") for n in nodesB}
xA_s = {n: shared.binary_var(name=f"xA_s_{n}") for n in nodesA}
xB_s = {n: shared.binary_var(name=f"xB_s_{n}") for n in nodesB}
zA_s = {n: shared.binary_var(name=f"zA_s_{n}") for n in nodesA}
zB_s = {n: shared.binary_var(name=f"zB_s_{n}") for n in nodesB}

# Create shared u variables for mapped pairs and extras
u = {}
for (b,a) in mapped_pairs:
    key = f"{a}__{b}"
    u[key] = shared.binary_var(name=f"u_{a}_{b}")
for b in extra_B:
    u[b] = shared.binary_var(name=f"u_{b}")

# replicate logic on hatB_s
shared.add_constraint(hatB_s['r2_1'] <= hatB_s['c2_4'])
shared.add_constraint(hatB_s['r2_1'] <= hatB_s['c2_5'])
shared.add_constraint(hatB_s['r2_1'] <= hatB_s['c2_6'])
shared.add_constraint(hatB_s['c2_5'] <= hatB_s['r2_4'])
shared.add_constraint(hatB_s['r2_3'] <= hatB_s['c2_10'])
shared.add_constraint(hatB_s['r2_2'] <= hatB_s['c2_8'])
shared.add_constraint(hatB_s['r2_2'] <= hatB_s['c2_9'])
shared.add_constraint(hatB_s['r2_3'] <= hatB_s['c2_9'])
shared.add_constraint(hatB_s['r2_4'] <= hatB_s['c2_9'])

shared.add_constraint(hatB_s['c2_3'] + hatB_s['c2_4'] - hatB_s['r2_2'] <= 1)
shared.add_constraint(hatB_s['r2_2'] <= hatB_s['c2_3'])
shared.add_constraint(hatB_s['r2_2'] <= hatB_s['c2_4'])

shared.add_constraint(hatB_s['c2_1'] + hatB_s['c2_2'] - hatB_s['r2_1'] <= 1)
shared.add_constraint(hatB_s['r2_1'] <= hatB_s['c2_1'])
shared.add_constraint(hatB_s['r2_1'] <= hatB_s['c2_2'])

shared.add_constraint(hatB_s['c2_6'] + hatB_s['c2_7'] - hatB_s['r2_3'] <= 1)
shared.add_constraint(hatB_s['r2_3'] <= hatB_s['c2_6'])
shared.add_constraint(hatB_s['r2_3'] <= hatB_s['c2_7'])

# replicate logic on hatA_s
shared.add_constraint(hatA_s['r1_1'] <= hatA_s['c1_4'])
shared.add_constraint(hatA_s['r1_1'] <= hatA_s['c1_5'])
shared.add_constraint(hatA_s['r1_1'] <= hatA_s['c1_6'])
shared.add_constraint(hatA_s['r1_3'] <= hatA_s['c1_2'])
shared.add_constraint(hatA_s['r1_2'] <= hatA_s['c1_8'])
shared.add_constraint(hatA_s['r1_3'] <= hatA_s['c1_9'])
shared.add_constraint(hatA_s['r1_2'] <= hatA_s['c1_9'])

shared.add_constraint(hatA_s['c1_3'] + hatA_s['c1_4'] - hatA_s['r1_2'] <= 1)
shared.add_constraint(hatA_s['r1_2'] <= hatA_s['c1_3'])
shared.add_constraint(hatA_s['r1_2'] <= hatA_s['c1_4'])

shared.add_constraint(hatA_s['c1_1'] + hatA_s['c1_2'] - hatA_s['r1_1'] <= 1)
shared.add_constraint(hatA_s['r1_1'] <= hatA_s['c1_1'])
shared.add_constraint(hatA_s['r1_1'] <= hatA_s['c1_2'])

shared.add_constraint(hatA_s['c1_6'] + hatA_s['c1_7'] - hatA_s['r1_3'] <= 1)
shared.add_constraint(hatA_s['r1_3'] <= hatA_s['c1_6'])
shared.add_constraint(hatA_s['r1_3'] <= hatA_s['c1_7'])

# Add four-link linearization with shared u
for (b,a) in mapped_pairs:
    key = f"{a}__{b}"
    # A side
    shared.add_constraint(xA_s[a] - hatA_s[a] <= u[key])
    shared.add_constraint(hatA_s[a] - xA_s[a] <= u[key])
    shared.add_constraint(xA_s[a] - zA_s[a] <= 1 - u[key])
    shared.add_constraint(zA_s[a] - xA_s[a] <= 1 - u[key])
    # B side
    shared.add_constraint(xB_s[b] - hatB_s[b] <= u[key])
    shared.add_constraint(hatB_s[b] - xB_s[b] <= u[key])
    shared.add_constraint(xB_s[b] - zB_s[b] <= 1 - u[key])
    shared.add_constraint(zB_s[b] - xB_s[b] <= 1 - u[key])

# extras in B
for b in extra_B:
    shared.add_constraint(xB_s[b] - hatB_s[b] <= u[b])
    shared.add_constraint(hatB_s[b] - xB_s[b] <= u[b])
    shared.add_constraint(xB_s[b] - zB_s[b] <= 1 - u[b])
    shared.add_constraint(zB_s[b] - xB_s[b] <= 1 - u[b])

# For per-network model: prevent spurious z=1 when f=0
for n in nodesA:
    per.add_constraint(zA[n] <= fA[n])
for n in nodesB:
    per.add_constraint(zB[n] <= fB[n])

# For shared-u model: prevent spurious z=1 when u=0
for (b,a) in mapped_pairs:
    key = f"{a}__{b}"
    shared.add_constraint(zA_s[a] <= u[key])
    shared.add_constraint(zB_s[b] <= u[key])
for b in extra_B:
    shared.add_constraint(zB_s[b] <= u[b])

# targets: opposite finals
shared.add_constraint(xA_s['c1_9'] == 0)
shared.add_constraint(xB_s['c2_9'] == 1)

# objective: minimize sum of shared u's
shared.minimize(shared.sum(u.values()))

# ------------------------
# FIX THE HAT VARIABLES TO THE BASELINE extracted from opt_model1/opt_model2
# This forces the compare models to use real perturbations rather than freely choosing hat values.

for n in nodesA:
    shared.add_constraint(hatA_s[n] == baselineA[n])
    per.add_constraint(hatA[n] == baselineA[n])
for n in nodesB:
    shared.add_constraint(hatB_s[n] == baselineB[n])
    per.add_constraint(hatB[n] == baselineB[n])

# ------------------------
# Solve the compare models
per_sol = per.solve(log_output=False)
shared_sol = shared.solve(log_output=False)

# Print results
print("\n=== Per-network forcing model ===")
if per_sol is None:
    print("No feasible solution found (per-network).")
else:
    print("Objective (fA+fB):", per.objective_value)
    for (b,a) in mapped_pairs:
        print(f"{a}<->{b}: fA={int(fA[a].solution_value)}, fB={int(fB[b].solution_value)}, xA={int(xA[a].solution_value)}, xB={int(xB[b].solution_value)}")
    for b in extra_B:
        print(f"{b}: fB={int(fB[b].solution_value)}, xB={int(xB[b].solution_value)}")

print("\n=== Shared-u model ===")
if shared_sol is None:
    print("No feasible solution found (shared-u).")
else:
    print("Objective (sum u):", shared.objective_value)
    for (b,a) in mapped_pairs:
        key = f"{a}__{b}"
        print(f"{a}<->{b}: u={int(u[key].solution_value)}, xA={int(xA_s[a].solution_value)}, xB={int(xB_s[b].solution_value)}")
    for b in extra_B:
        print(f"{b}: u={int(u[b].solution_value)}, xB={int(xB_s[b].solution_value)}")

# Summary counts
print("\n--- Summary comparison ---")
if per_sol is not None:
    per_count = int(sum(int(fA[a].solution_value) for a in nodesA) + sum(int(fB[b].solution_value) for b in nodesB))
    print("Per-network total perturbations (fA+fB):", per_count)
else:
    print("Per-network model infeasible / no solution.")

if shared_sol is not None:
    shared_count = int(sum(int(uvar.solution_value) for uvar in u.values()))
    print("Shared-u total perturbations (sum u):", shared_count)
else:
    print("Shared-u infeasible / no solution.")


# --- Inspect solutions: which nodes were perturbed and what z-values were set ---
print("\nPER-NETWORK: perturb flags and z-values (nonzero / changed):")
for n in nodesA:
    fA_val = int(fA[n].solution_value or 0)
    zA_val = int(zA[n].solution_value or 0)
    xA_val = int(xA[n].solution_value or 0)
    if fA_val or zA_val or xA_val != baselineA[n]:
        print(f" A {n}: fA={fA_val}, zA={zA_val}, xA={xA_val}, baseline={baselineA[n]}")
for n in nodesB:
    fB_val = int(fB[n].solution_value or 0)
    zB_val = int(zB[n].solution_value or 0)
    xB_val = int(xB[n].solution_value or 0)
    if fB_val or zB_val or xB_val != baselineB[n]:
        print(f" B {n}: fB={fB_val}, zB={zB_val}, xB={xB_val}, baseline={baselineB[n]}")

print("\nSHARED-U: shared u flags and z-values (nonzero / changed):")
for (b,a) in mapped_pairs:
    key = f"{a}__{b}"
    uval = int(u[key].solution_value or 0)
    zA_s_val = int(zA_s[a].solution_value or 0)
    zB_s_val = int(zB_s[b].solution_value or 0)
    xA_s_val = int(xA_s[a].solution_value or 0)
    xB_s_val = int(xB_s[b].solution_value or 0)
    if uval or zA_s_val or zB_s_val or xA_s_val != baselineA[a] or xB_s_val != baselineB[b]:
        print(f" pair {a}<->{b}: u={uval}, zA_s={zA_s_val}, zB_s={zB_s_val}, xA_s={xA_s_val}, xB_s={xB_s_val}")

# extras in B
for b in extra_B:
    uval = int(u[b].solution_value or 0)
    zB_s_val = int(zB_s[b].solution_value or 0)
    xB_s_val = int(xB_s[b].solution_value or 0)
    if uval or zB_s_val or xB_s_val != baselineB[b]:
        print(f" B-only {b}: u={uval}, zB_s={zB_s_val}, xB_s={xB_s_val}, baseline={baselineB[b]}")
